# Supplementary material for: 3-Benzyl-5-butyl-1,3,5-thia­diazinane-2-thione
Source: Acta Crystallogr Sect E Struct Rep Online. 2009 Feb 6;65(Pt 3):o468. doi: 10.1107/S1600536809003882 (PMC2968617; doi:10.1107/S1600536809003882)
Supplement: Supplementary file 2 [file e-65-0o468-Isup2.hkl]

#
# h,k,l, Fc-squared, Fo-squared, sigma(Fo-squared) and status flag
#
data_I
_shelx_title ' IP13_0m in P-1'
_shelx_refln_list_code          4
_shelx_F_calc_maximum       96.90
_exptl_crystal_F_000       300.00
_reflns_d_resolution_high  0.7398
 
loop_
 _symmetry_equiv_pos_as_xyz
 'x, y, z'
 '-x, -y, -z'
 
_cell_length_a     7.6559
_cell_length_b     9.9586
_cell_length_c    11.1531
_cell_angle_alpha  66.917
_cell_angle_beta   70.649
_cell_angle_gamma  76.076
 
_shelx_F_squared_multiplier     1.000
 
loop_
 _refln_index_h
 _refln_index_k
 _refln_index_l
 _refln_F_squared_calc
 _refln_F_squared_meas
 _refln_F_squared_sigma
 _refln_observed_status
   1   0   0     1481.57     1544.22     26.12 o
   2   0   0     9388.82     9257.31    110.33 o
   3   0   0      127.75      150.09      1.90 o
   4   0   0      632.57      722.22     10.53 o
   5   0   0       39.83       43.64      0.95 o
   6   0   0       39.33       39.08      0.96 o
   7   0   0        0.22       -0.19      0.19 o
   8   0   0       15.10       14.30      0.53 o
   9   0   0        8.66        9.13      0.62 o
  -9   1   0        5.82        7.12      0.78 o
  -8   1   0       11.05       11.50      0.52 o
  -7   1   0        4.18        4.65      0.33 o
  -6   1   0        6.12        4.50      0.31 o
  -5   1   0      163.35      161.93      2.14 o
  -4   1   0       93.06      100.82      1.40 o
  -3   1   0     1237.68     1282.07     13.80 o
  -2   1   0      101.59      102.28      1.13 o
  -1   1   0     2161.56     2185.44     20.76 o
   0   1   0       35.39       21.57      1.75 o
   1   1   0       23.46       19.34      0.34 o
   2   1   0      787.97      871.41      8.27 o
   3   1   0      127.50      138.39      1.78 o
   4   1   0       48.89       53.11      0.83 o
   5   1   0       11.70       12.11      0.38 o
   6   1   0        9.96        8.33      0.38 o
   7   1   0        9.42        8.93      0.39 o
   8   1   0       35.95       34.75      0.76 o
   9   1   0       56.20       58.09      1.45 o
  -9   2   0       27.44       26.14      2.15 o
  -8   2   0        6.63        6.40      0.59 o
  -7   2   0       11.40       13.03      0.55 o
  -6   2   0      119.75      106.76      1.66 o
  -5   2   0      285.83      276.53      3.56 o
  -4   2   0       15.59       16.64      0.38 o
  -3   2   0     1500.82     1542.49     17.92 o
  -2   2   0     1618.14     1644.08     16.52 o
  -1   2   0      173.16      183.14      1.87 o
   0   2   0      273.30      278.01      2.38 o
   1   2   0       22.84       18.64      0.31 o
   2   2   0       60.64       64.45      0.74 o
   3   2   0        1.35        2.52      0.18 o
   4   2   0        7.91        7.12      0.24 o
   5   2   0       22.95       24.07      0.45 o
   6   2   0      191.45      191.78      2.20 o
   7   2   0        0.37        0.70      0.23 o
   8   2   0       92.81       92.77      1.49 o
   9   2   0        4.44        4.61      0.55 o
  -9   3   0        2.07        2.55      0.58 o
  -8   3   0       17.34       16.57      1.80 o
  -7   3   0        0.59       -0.17      0.36 o
  -6   3   0       24.58       20.51      0.68 o
  -5   3   0       46.00       43.16      0.77 o
  -4   3   0       37.79       42.77      0.94 o
  -3   3   0      161.77      153.26      1.84 o
  -2   3   0      756.19      758.17      8.32 o
  -1   3   0       87.87       89.95      1.23 o
   0   3   0       12.52       19.29      0.37 o
   1   3   0       47.70       46.72      0.63 o
   2   3   0       64.45       66.99      0.90 o
   3   3   0      108.42      104.76      1.50 o
   4   3   0       35.08       31.21      0.56 o
   5   3   0       42.37       42.42      0.76 o
   6   3   0      315.41      299.54      3.53 o
   7   3   0      144.00      138.38      2.02 o
   8   3   0        0.33        0.82      0.32 o
   9   3   0        5.13        4.79      0.84 o
  -8   4   0        7.25        8.90      0.80 o
  -7   4   0       45.29       45.94      1.47 o
  -6   4   0       20.59       19.37      0.83 o
  -5   4   0      205.14      208.94      2.95 o
  -4   4   0      159.22      170.04      2.30 o
  -3   4   0      201.39      195.52      2.35 o
  -2   4   0       59.63       62.48      1.07 o
  -1   4   0      420.26      451.14      4.63 o
   0   4   0       11.96       13.53      0.45 o
   1   4   0      163.63      176.26      1.97 o
   2   4   0      102.47      108.74      1.40 o
   3   4   0      155.63      153.08      1.98 o
   4   4   0      527.08      531.89      6.01 o
   5   4   0       22.94       25.21      0.61 o
   6   4   0      410.68      403.77      5.14 o
   7   4   0       40.49       40.76      0.97 o
   8   4   0        0.68        0.78      0.37 o
   9   4   0       17.22       16.86      0.89 o
  -8   5   0       33.52       38.66      1.50 o
  -7   5   0       11.90       12.96      0.96 o
  -6   5   0       21.46       24.97      1.13 o
  -5   5   0       26.06       27.08      1.01 o
  -4   5   0        6.54        6.43      0.44 o
  -3   5   0       14.66       13.84      0.47 o
  -2   5   0       63.07       68.25      1.09 o
  -1   5   0       63.77       65.50      1.06 o
   0   5   0      448.97      475.25      5.51 o
   1   5   0     1336.46     1338.81     14.59 o
   2   5   0        8.51        8.75      0.40 o
   3   5   0     1036.41     1033.50     10.61 o
   4   5   0      151.61      155.42      2.12 o
   5   5   0       24.01       23.49      0.71 o
   6   5   0        2.05        1.53      0.43 o
   7   5   0       22.17       20.19      0.87 o
   8   5   0        4.86        3.64      0.55 o
   9   5   0        5.68        4.70      0.68 o
  -7   6   0       21.57       21.32      1.67 o
  -6   6   0       10.36       10.42      0.87 o
  -5   6   0       87.86       90.82      2.25 o
  -4   6   0       34.46       36.15      1.13 o
  -3   6   0       78.79       79.28      1.56 o
  -2   6   0      116.30      114.12      1.66 o
  -1   6   0       76.89       69.05      1.27 o
   0   6   0      143.73      140.95      2.05 o
   1   6   0      481.21      441.31      5.66 o
   2   6   0       85.74       80.08      1.37 o
   3   6   0      126.12      118.81      1.78 o
   4   6   0      128.16      121.89      2.02 o
   5   6   0       28.17       28.00      1.05 o
   6   6   0       46.93       44.92      1.42 o
   7   6   0       24.35       24.19      1.10 o
   8   6   0        1.04        1.08      0.52 o
   9   6   0        0.27       -0.27      0.86 o
  -7   7   0       10.58        9.22      1.12 o
  -6   7   0       35.26       33.93      1.52 o
  -5   7   0       25.61       22.70      1.21 o
  -4   7   0      110.17      108.55      2.79 o
  -3   7   0      169.29      166.40      2.95 o
  -2   7   0      639.58      609.07      9.47 o
  -1   7   0        0.58        0.55      0.38 o
   0   7   0       57.53       50.01      1.32 o
   1   7   0        4.68        4.29      0.45 o
   2   7   0       55.73       52.63      1.15 o
   3   7   0       25.47       27.39      0.91 o
   4   7   0       54.21       52.21      1.37 o
   5   7   0        5.50        6.16      0.69 o
   6   7   0        0.51        0.31      0.51 o
   7   7   0       15.74       15.90      1.68 o
   8   7   0        1.67        1.64      0.62 o
  -6   8   0        0.92        1.37      0.75 o
  -5   8   0        0.10        0.10      0.82 o
  -4   8   0        0.07       -0.20      0.52 o
  -3   8   0        2.02        2.56      0.58 o
  -2   8   0       54.52       58.52      2.04 o
  -1   8   0      252.86      235.28      5.05 o
   0   8   0       15.38       17.65      1.17 o
   1   8   0      140.49      119.84      2.82 o
   2   8   0       14.28       12.98      0.79 o
   3   8   0       43.77       46.58      1.38 o
   4   8   0      156.52      155.27      3.27 o
   5   8   0       59.78       59.38      2.67 o
   6   8   0       68.63       69.99      2.31 o
   7   8   0       39.29       42.80      2.11 o
   8   8   0        1.46        1.53      0.67 o
  -5   9   0        8.65       11.54      1.14 o
  -4   9   0       59.14       56.86      2.55 o
  -3   9   0        8.16        7.33      0.85 o
  -2   9   0       24.05       25.67      1.59 o
  -1   9   0       13.58       12.43      1.14 o
   0   9   0        6.88        8.20      1.18 o
   1   9   0        1.41        1.55      0.66 o
   2   9   0        8.77        8.93      0.98 o
   3   9   0        7.98        6.88      0.70 o
   4   9   0       47.35       47.46      1.71 o
   5   9   0        0.12        0.70      0.63 o
   6   9   0       16.43       18.63      1.17 o
   7   9   0        7.80        9.60      1.31 o
  -4  10   0       23.30       26.54      1.78 o
  -3  10   0        2.03        1.50      0.84 o
  -2  10   0        0.08        0.86      0.84 o
  -1  10   0        6.25        4.38      1.18 o
   0  10   0       13.99       13.57      1.49 o
   1  10   0        1.97        1.32      1.34 o
   2  10   0       18.53       15.29      1.59 o
   3  10   0        4.45        5.53      1.02 o
   4  10   0       37.74       40.33      1.69 o
   5  10   0       12.48       11.12      1.27 o
   6  10   0        0.01        0.28      0.70 o
  -3  11   0        7.25        7.49      1.47 o
  -2  11   0        0.82        1.15      0.89 o
  -1  11   0        9.49        9.23      1.53 o
   0  11   0        5.71        4.68      1.34 o
   1  11   0        3.70        6.50      1.37 o
   2  11   0       18.46       17.74      2.69 o
   3  11   0        0.52       -0.49      1.55 o
   4  11   0       44.30       45.57      2.78 o
   5  11   0       25.96       24.20      2.18 o
  -1  12   0        5.13        3.80      1.11 o
   0  12   0        3.65        4.06      1.47 o
   1  12   0       15.70       16.31      1.91 o
   2  12   0       13.29       14.78      2.89 o
   3  12   0        0.14        1.26      1.88 o
  -1 -12   1        2.57        3.60      2.09 o
  -4 -11   1        0.11        0.31      1.74 o
  -3 -11   1        0.38       -0.56      1.68 o
  -2 -11   1       10.19       15.36      2.66 o
  -1 -11   1        1.64       -0.13      1.05 o
   0 -11   1        3.74        3.33      1.26 o
   1 -11   1        0.28        0.05      1.15 o
   2 -11   1        0.04        0.01      0.85 o
  -6 -10   1        2.55        1.82      0.78 o
  -5 -10   1        1.82        0.87      0.76 o
  -4 -10   1        0.99        1.39      0.74 o
  -3 -10   1        9.77       14.05      2.09 o
  -2 -10   1        6.84        9.28      1.14 o
  -1 -10   1       44.17       46.27      3.20 o
   0 -10   1        2.58        2.70      1.06 o
   1 -10   1       96.67      102.79      3.87 o
   2 -10   1       29.17       36.09      1.83 o
   3 -10   1        9.36       10.85      1.25 o
   4 -10   1        4.90        5.32      2.07 o
  -7  -9   1        0.90        0.85      0.75 o
  -6  -9   1        0.25        0.61      0.66 o
  -5  -9   1        0.16       -0.16      0.62 o
  -4  -9   1       42.59       42.74      1.68 o
  -3  -9   1       14.18       11.35      0.97 o
  -2  -9   1       81.58       82.63      2.03 o
  -1  -9   1       45.17       42.26      1.80 o
   0  -9   1       39.45       36.89      2.10 o
   1  -9   1      113.47      113.10      3.87 o
   2  -9   1       29.14       28.15      2.12 o
   3  -9   1        0.03       -0.62      0.62 o
   4  -9   1        2.98        2.52      0.94 o
   5  -9   1       16.04       14.79      1.47 o
  -7  -8   1        0.48        0.68      0.68 o
  -6  -8   1        0.00        0.55      0.61 o
  -5  -8   1       47.38       47.30      1.68 o
  -4  -8   1      115.93      115.23      2.73 o
  -3  -8   1        0.77        1.22      0.48 o
  -2  -8   1      101.73      105.67      2.23 o
  -1  -8   1       26.47       25.49      1.07 o
   0  -8   1        5.33        5.32      0.61 o
   1  -8   1        0.56        1.46      0.73 o
   2  -8   1        8.92       10.03      0.86 o
   3  -8   1        4.71        6.52      0.79 o
   4  -8   1       13.24       15.35      1.07 o
   5  -8   1       27.05       29.43      1.46 o
   6  -8   1        0.01        0.36      0.71 o
  -8  -7   1        5.58        4.17      0.75 o
  -7  -7   1       18.55       20.03      1.14 o
  -6  -7   1       17.69       15.69      1.00 o
  -5  -7   1      102.51      100.62      2.43 o
  -4  -7   1      146.98      141.23      3.00 o
  -3  -7   1        4.08        4.53      0.54 o
  -2  -7   1        0.72        0.74      0.39 o
  -1  -7   1       95.80       98.97      1.86 o
   0  -7   1      198.56      195.28      3.25 o
   1  -7   1        0.32       -0.38      0.38 o
   2  -7   1       43.03       43.47      1.44 o
   3  -7   1       71.71       64.62      1.80 o
   4  -7   1       66.70       71.07      1.77 o
   5  -7   1       33.75       35.69      1.50 o
   6  -7   1       34.16       35.57      1.56 o
   7  -7   1        9.09        9.74      1.04 o
  -8  -6   1       20.24       19.79      1.06 o
  -7  -6   1        9.37        7.82      0.99 o
  -6  -6   1       56.78       54.79      1.63 o
  -5  -6   1       18.81       18.65      0.94 o
  -4  -6   1      132.72      135.93      2.24 o
  -3  -6   1       61.58       57.88      1.15 o
  -2  -6   1       88.60       93.07      1.57 o
  -1  -6   1        0.00        0.08      0.28 o
   0  -6   1       63.45       63.12      1.30 o
   1  -6   1       21.94       21.31      0.71 o
   2  -6   1      106.67      104.82      1.69 o
   3  -6   1       14.38       14.77      1.00 o
   4  -6   1       10.24        9.69      0.80 o
   5  -6   1       28.62       29.66      1.12 o
   6  -6   1        2.88        2.68      0.65 o
   7  -6   1       15.02       15.92      1.64 o
  -9  -5   1        5.45        5.82      0.91 o
  -8  -5   1        0.37        0.70      0.70 o
  -7  -5   1      175.05      175.06      3.35 o
  -6  -5   1      219.15      215.88      3.50 o
  -5  -5   1        0.37        0.54      0.37 o
  -4  -5   1        0.22       -0.11      0.28 o
  -3  -5   1       19.26       22.88      0.58 o
  -2  -5   1       24.17       26.11      0.72 o
  -1  -5   1      270.13      270.23      3.16 o
   0  -5   1      153.23      157.90      2.18 o
   1  -5   1      228.23      226.61      2.90 o
   2  -5   1      596.66      599.25      6.05 o
   3  -5   1        0.01        0.25      0.25 o
   4  -5   1      179.14      169.97      2.90 o
   5  -5   1       18.51       20.51      0.88 o
   6  -5   1       18.38       16.06      0.93 o
   7  -5   1       11.47       11.38      0.90 o
   8  -5   1        2.37        1.68      0.68 o
  -9  -4   1       22.11       21.90      1.15 o
  -8  -4   1       15.66       17.10      1.48 o
  -7  -4   1       37.06       38.75      1.13 o
  -6  -4   1       48.17       47.28      1.10 o
  -5  -4   1        0.05       -0.07      0.24 o
  -4  -4   1        0.05        0.24      0.20 o
  -3  -4   1        7.33        6.97      0.34 o
  -2  -4   1       35.26       36.10      0.69 o
  -1  -4   1       19.52       31.47      0.75 o
   0  -4   1      584.16      571.36      6.04 o
   1  -4   1        1.88        5.44      0.32 o
   2  -4   1     1688.65     1682.82     18.09 o
   3  -4   1      176.23      178.72      2.21 o
   4  -4   1      119.63      118.03      2.17 o
   5  -4   1        4.06        1.94      0.40 o
   6  -4   1        1.08        1.92      0.43 o
   7  -4   1       16.75       17.94      1.34 o
   8  -4   1       10.32       12.34      0.86 o
  -9  -3   1       50.76       50.86      1.74 o
  -8  -3   1        0.95        0.99      0.41 o
  -7  -3   1        0.92        0.55      0.32 o
  -6  -3   1      107.58      104.37      1.68 o
  -5  -3   1       10.89       11.62      0.39 o
  -4  -3   1      190.66      190.23      2.22 o
  -3  -3   1      254.65      235.55      2.50 o
  -2  -3   1        6.22        6.21      0.25 o
  -1  -3   1     1206.03     1232.56     12.50 o
   0  -3   1      744.73      746.02      6.53 o
   1  -3   1      571.90      603.45      6.72 o
   2  -3   1      268.83      252.39      2.80 o
   3  -3   1        3.90        2.43      0.24 o
   4  -3   1        3.44        5.35      0.31 o
   5  -3   1        1.16        2.61      0.31 o
   6  -3   1        0.03        0.01      0.29 o
   7  -3   1        0.67        0.25      0.37 o
   8  -3   1       39.11       39.23      1.16 o
   9  -3   1       17.29       18.19      0.93 o
  -9  -2   1        1.88        2.16      0.46 o
  -8  -2   1        0.00        0.16      0.34 o
  -7  -2   1        1.16        1.58      0.29 o
  -6  -2   1       67.52       68.07      1.50 o
  -5  -2   1       32.65       34.07      0.64 o
  -4  -2   1      113.50      115.93      1.34 o
  -3  -2   1      457.12      438.33      4.10 o
  -2  -2   1      105.04      123.15      1.29 o
  -1  -2   1     4257.75     4118.78     38.46 o
   0  -2   1     3022.97     3000.34     28.18 o
   1  -2   1       82.54       91.12      1.00 o
   2  -2   1       74.67       78.56      0.99 o
   3  -2   1      160.13      175.06      2.28 o
   4  -2   1        1.14        1.78      0.21 o
   5  -2   1       99.82      107.01      1.47 o
   6  -2   1       57.44       53.77      0.92 o
   7  -2   1        5.52        6.82      0.42 o
   8  -2   1       31.66       34.97      1.01 o
   9  -2   1        0.36        0.23      0.47 o
  -9  -1   1        0.04       -0.45      0.45 o
  -8  -1   1        0.95        1.00      0.36 o
  -7  -1   1        2.70        3.00      0.32 o
  -6  -1   1       13.25       12.11      0.40 o
  -5  -1   1       39.20       38.46      0.64 o
  -4  -1   1        2.91        5.55      0.21 o
  -3  -1   1      603.90      610.84      5.87 o
  -2  -1   1       89.54       90.82      0.88 o
  -1  -1   1     3390.26     3321.85     25.00 o
   0  -1   1      383.21      399.25      3.71 o
   1  -1   1       75.43       75.38      0.67 o
   2  -1   1     1347.64     1414.80     12.74 o
   3  -1   1      932.92     1000.88     11.71 o
   4  -1   1        3.45        7.58      0.37 o
   5  -1   1      257.28      250.74      3.50 o
   6  -1   1      238.39      234.02      2.87 o
   7  -1   1        8.22        9.56      0.39 o
   8  -1   1       93.29       96.18      1.59 o
   9  -1   1        0.94        0.50      0.40 o
  -9   0   1        1.88        1.62      0.68 o
  -8   0   1       30.43       30.88      1.32 o
  -7   0   1       10.07        8.94      0.50 o
  -6   0   1      184.33      168.15      2.32 o
  -5   0   1      115.51      110.98      1.58 o
  -4   0   1       65.43       74.47      0.89 o
  -3   0   1     1239.29     1312.47     11.75 o
  -2   0   1     2031.18     2114.32     15.97 o
  -1   0   1      412.86      439.80      3.39 o
   0   0   1     1208.23      749.02     21.54 o
   1   0   1      294.61      267.32      7.84 o
   2   0   1     1788.01     1888.87     27.10 o
   3   0   1        0.22        0.04      0.51 o
   4   0   1      470.39      513.36     10.73 o
   5   0   1       33.88       27.85      0.65 o
   6   0   1        4.83        7.02      0.37 o
   7   0   1        1.51        1.81      0.39 o
   8   0   1        4.60        3.10      0.52 o
   9   0   1        3.27        3.23      0.36 o
  -9   1   1        3.42        3.73      0.73 o
  -8   1   1       42.23       46.40      1.17 o
  -7   1   1        0.84        0.12      0.26 o
  -6   1   1      237.28      227.50      3.04 o
  -5   1   1       89.39       98.55      1.71 o
  -4   1   1      473.08      496.68      5.50 o
  -3   1   1      408.75      456.34      4.70 o
  -2   1   1       10.54       10.96      0.23 o
  -1   1   1      687.03      708.99      6.44 o
   0   1   1     1914.63     1827.20     20.83 o
   1   1   1      977.84      984.00     20.19 o
   2   1   1     1249.22     1316.88     15.33 o
   3   1   1     1286.43     1306.59     26.05 o
   4   1   1     1016.73     1041.43     21.06 o
   5   1   1      413.41      396.73     12.69 o
   6   1   1      500.72      465.77     10.17 o
   7   1   1        9.08        9.05      0.53 o
   8   1   1        4.74        3.42      0.49 o
   9   1   1       19.98       16.79      1.16 o
  -9   2   1       25.44       26.77      1.34 o
  -8   2   1       15.18       16.49      1.02 o
  -7   2   1        2.96        2.70      0.37 o
  -6   2   1        5.16        4.37      0.37 o
  -5   2   1       35.29       36.56      0.81 o
  -4   2   1      130.34      141.09      1.80 o
  -3   2   1       49.71       56.74      0.87 o
  -2   2   1      261.78      266.02      2.67 o
  -1   2   1        4.06        5.73      0.18 o
   0   2   1     2143.65     2205.45     17.96 o
   1   2   1       84.72       93.79      0.97 o
   2   2   1      860.35      904.24      7.80 o
   3   2   1      633.02      641.45      7.02 o
   4   2   1        6.31        5.19      0.23 o
   5   2   1      198.67      191.61      2.73 o
   6   2   1      111.82      110.11      1.57 o
   7   2   1       13.42       12.45      0.40 o
   8   2   1       42.00       39.79      1.23 o
   9   2   1       25.40       24.57      0.69 o
  -8   3   1       25.76       25.20      1.28 o
  -7   3   1        3.76        3.55      0.60 o
  -6   3   1       28.49       32.78      0.88 o
  -5   3   1        2.79        3.76      0.32 o
  -4   3   1      105.99      115.96      1.61 o
  -3   3   1      115.83      111.75      1.41 o
  -2   3   1     1828.64     1890.67     18.97 o
  -1   3   1        5.57        7.38      0.41 o
   0   3   1     2045.64     2028.60     16.57 o
   1   3   1      508.33      522.51      4.41 o
   2   3   1      174.33      174.93      2.77 o
   3   3   1      476.78      502.04      5.20 o
   4   3   1       20.46       17.25      0.38 o
   5   3   1        4.47        5.78      0.30 o
   6   3   1       49.40       51.31      1.01 o
   7   3   1       20.15       18.75      0.51 o
   8   3   1       23.87       25.12      0.65 o
   9   3   1       33.83       32.91      1.06 o
  -8   4   1        0.12        0.15      0.58 o
  -7   4   1        0.11       -0.36      0.48 o
  -6   4   1        7.26        5.84      0.55 o
  -5   4   1       20.33       19.40      0.73 o
  -4   4   1      160.83      156.44      2.11 o
  -3   4   1      128.24      128.58      1.66 o
  -2   4   1     1281.56     1293.30     13.14 o
  -1   4   1       93.18      101.67      1.35 o
   0   4   1     2833.87     2929.66     26.13 o
   1   4   1       93.96       78.28      0.98 o
   2   4   1      211.49      227.26      3.26 o
   3   4   1       11.87       12.09      0.41 o
   4   4   1       10.52        9.44      0.39 o
   5   4   1      160.96      159.00      2.49 o
   6   4   1      596.16      569.61      6.41 o
   7   4   1       99.39       93.68      1.52 o
   8   4   1       29.85       29.28      0.76 o
   9   4   1        3.85        3.95      0.55 o
  -8   5   1        0.61        0.01      0.79 o
  -7   5   1       34.48       33.38      1.36 o
  -6   5   1        0.47        0.77      0.51 o
  -5   5   1      188.53      189.35      3.87 o
  -4   5   1        1.28        1.10      0.32 o
  -3   5   1      395.69      400.43      4.20 o
  -2   5   1       57.46       51.53      0.90 o
  -1   5   1        3.60        3.76      0.30 o
   0   5   1      105.41      123.86      1.76 o
   1   5   1      231.83      230.88      3.12 o
   2   5   1      122.88      128.88      1.67 o
   3   5   1        2.71        2.63      0.26 o
   4   5   1        2.08        1.08      0.28 o
   5   5   1       30.43       32.83      1.02 o
   6   5   1       93.21       92.93      1.75 o
   7   5   1       22.19       21.47      0.91 o
   8   5   1        2.53        1.25      0.40 o
   9   5   1        1.73        1.91      1.31 o
  -7   6   1       19.52       21.51      1.33 o
  -6   6   1        2.03        1.31      0.56 o
  -5   6   1       93.56       96.64      2.34 o
  -4   6   1        0.35        0.10      0.39 o
  -3   6   1      300.38      293.67      4.04 o
  -2   6   1       84.73       79.77      1.30 o
  -1   6   1        2.97        3.04      0.32 o
   0   6   1      191.59      216.71      2.85 o
   1   6   1      145.09      151.39      2.53 o
   2   6   1        5.52        5.54      0.37 o
   3   6   1      203.67      202.24      2.59 o
   4   6   1      522.85      525.71      7.21 o
   5   6   1        8.10        7.94      1.02 o
   6   6   1      123.75      119.24      2.56 o
   7   6   1        5.33        4.56      0.58 o
   8   6   1        6.98        5.92      0.63 o
   9   6   1        1.29        0.67      0.71 o
  -7   7   1        1.56        0.82      0.72 o
  -6   7   1        0.96       -0.41      0.63 o
  -5   7   1       16.13       17.45      1.10 o
  -4   7   1       81.13       82.63      2.16 o
  -3   7   1        7.63        7.50      1.00 o
  -2   7   1       93.52       94.49      2.21 o
  -1   7   1       36.29       35.46      0.93 o
   0   7   1        4.95        3.88      0.48 o
   1   7   1       36.91       37.41      1.09 o
   2   7   1       28.84       26.68      0.93 o
   3   7   1       70.20       70.38      1.43 o
   4   7   1      160.21      149.90      2.62 o
   5   7   1       32.83       32.35      1.21 o
   6   7   1       18.57       16.10      0.91 o
   7   7   1       47.47       48.76      1.53 o
   8   7   1        0.00       -0.57      0.57 o
   9   7   1        6.79        7.21      0.99 o
  -6   8   1       13.94       14.06      1.15 o
  -5   8   1       80.53       84.54      2.40 o
  -4   8   1        1.19        1.23      0.64 o
  -3   8   1        5.33        5.31      0.65 o
  -2   8   1       70.29       77.28      3.36 o
  -1   8   1      266.22      268.09      4.79 o
   0   8   1       28.94       27.05      1.11 o
   1   8   1      289.36      281.36      4.45 o
   2   8   1      182.19      175.26      3.45 o
   3   8   1      210.27      202.03      3.43 o
   4   8   1      155.05      162.96      2.93 o
   5   8   1       19.34       17.74      1.01 o
   6   8   1        1.19        1.51      0.61 o
   7   8   1        7.32        6.89      0.79 o
   8   8   1        7.48        8.96      1.07 o
  -5   9   1        2.92        3.17      0.86 o
  -4   9   1        8.96        9.30      1.01 o
  -3   9   1        0.00        0.17      0.49 o
  -2   9   1       84.16       87.05      2.34 o
  -1   9   1       76.56       70.23      2.36 o
   0   9   1       13.74       14.92      1.16 o
   1   9   1      130.05      126.84      2.87 o
   2   9   1        3.71        4.39      0.69 o
   3   9   1       44.17       45.86      1.64 o
   4   9   1       25.71       27.15      1.54 o
   5   9   1        5.77        6.21      1.49 o
   6   9   1        7.30        5.85      0.97 o
   7   9   1        9.05        9.18      1.99 o
  -4  10   1       30.59       29.26      1.61 o
  -3  10   1        6.46        5.97      1.12 o
  -2  10   1       11.30       15.48      2.27 o
  -1  10   1       16.89       16.58      1.60 o
   0  10   1        5.03        5.54      1.12 o
   1  10   1       40.34       42.67      2.50 o
   2  10   1        1.82        2.34      0.77 o
   3  10   1        1.16        0.31      0.77 o
   4  10   1        0.67        0.42      1.20 o
   5  10   1        2.43        2.42      0.88 o
   6  10   1       18.58       16.74      1.43 o
   7  10   1       12.19       13.46      1.37 o
  -3  11   1        0.00        0.12      2.29 o
  -2  11   1        7.66       10.97      1.54 o
  -1  11   1        0.47       -0.02      1.03 o
   0  11   1        3.37        2.07      1.10 o
   1  11   1        0.65       -0.30      0.92 o
   2  11   1        3.69        1.85      1.11 o
   3  11   1       22.98       23.53      2.98 o
   4  11   1       19.58       20.43      1.93 o
   5  11   1        6.91        6.77      1.19 o
   6  11   1        0.17       -0.83      0.84 o
  -1  12   1       36.20       41.08      2.67 o
   0  12   1        1.37        1.01      2.37 o
   1  12   1       29.45       35.36      2.55 o
   2  12   1        2.26        4.18      2.06 o
   3  12   1        0.33        2.13      1.91 o
   4  12   1       37.38       38.46      3.98 o
  -3 -11   2        0.02       -0.74      1.12 o
  -2 -11   2        3.67        3.55      2.03 o
  -1 -11   2        0.93        0.11      1.15 o
   0 -11   2        4.67        4.61      1.70 o
   1 -11   2        6.18        8.04      1.55 o
   2 -11   2        4.01        2.05      1.31 o
  -5 -10   2       19.28       22.18      2.01 o
  -4 -10   2       15.65       17.67      1.49 o
  -3 -10   2        2.44        0.92      3.35 o
  -2 -10   2        5.64        6.06      2.11 o
  -1 -10   2        0.32       -0.64      0.69 o
   0 -10   2        1.99        1.62      1.60 o
   1 -10   2        3.04        3.60      1.11 o
   2 -10   2        6.40        8.12      1.12 o
   3 -10   2       10.75       12.06      1.30 o
   4 -10   2       23.87       26.07      2.11 o
  -6  -9   2        0.05        0.69      0.73 o
  -5  -9   2       15.74       19.32      1.28 o
  -4  -9   2       22.25       24.54      1.35 o
  -3  -9   2        0.06        0.03      0.62 o
  -2  -9   2        4.09        5.14      0.81 o
  -1  -9   2        1.86        0.62      0.67 o
   0  -9   2       11.03       10.01      1.19 o
   1  -9   2       47.12       52.10      2.32 o
   2  -9   2       49.53       54.10      2.08 o
   3  -9   2        0.13       -0.28      0.67 o
   4  -9   2       13.33       15.47      1.24 o
   5  -9   2        0.04        0.94      0.87 o
  -7  -8   2       23.11       24.39      1.38 o
  -6  -8   2        6.82        6.76      0.90 o
  -5  -8   2        8.74        8.55      0.98 o
  -4  -8   2        1.17        0.38      0.65 o
  -3  -8   2        4.63        4.31      0.62 o
  -2  -8   2        0.23        0.13      0.48 o
  -1  -8   2       18.08       15.68      0.89 o
   0  -8   2        0.83        0.52      0.60 o
   1  -8   2       89.47       89.68      2.31 o
   2  -8   2      104.81      107.01      2.56 o
   3  -8   2        0.89        1.46      0.62 o
   4  -8   2       14.35       15.03      1.07 o
   5  -8   2        0.61       -0.14      0.75 o
   6  -8   2        2.40        1.63      0.93 o
  -7  -7   2       32.29       34.72      1.51 o
  -6  -7   2        3.91        3.19      0.72 o
  -5  -7   2       14.59       16.12      1.03 o
  -4  -7   2      141.70      136.36      2.99 o
  -3  -7   2        0.01        0.48      0.46 o
  -2  -7   2      280.65      272.04      4.33 o
  -1  -7   2       47.81       42.16      1.18 o
   0  -7   2        1.33        0.46      0.39 o
   1  -7   2        9.84        8.85      0.78 o
   2  -7   2       50.71       52.65      1.62 o
   3  -7   2        0.98        0.68      0.57 o
   4  -7   2       44.28       44.71      2.41 o
   5  -7   2        0.06       -0.56      0.57 o
   6  -7   2       15.13       13.98      1.27 o
   7  -7   2        0.88        0.32      0.90 o
  -8  -6   2        0.72        0.92      0.71 o
  -7  -6   2       11.73       11.30      1.19 o
  -6  -6   2        5.72        3.47      0.69 o
  -5  -6   2        0.19       -0.19      0.48 o
  -4  -6   2        8.82       10.10      0.78 o
  -3  -6   2      138.41      140.51      2.68 o
  -2  -6   2        1.62        0.76      0.28 o
  -1  -6   2      667.67      662.71      8.31 o
   0  -6   2      102.88      103.42      2.02 o
   1  -6   2      429.05      407.53      5.38 o
   2  -6   2       44.39       46.16      1.70 o
   3  -6   2       94.97       86.82      2.07 o
   4  -6   2        1.48        2.42      0.71 o
   5  -6   2       74.01       80.00      1.86 o
   6  -6   2        0.17        0.19      0.58 o
   7  -6   2       55.44       61.66      2.00 o
  -8  -5   2       12.79       13.56      1.03 o
  -7  -5   2       62.76       62.54      1.85 o
  -6  -5   2       83.16       81.90      2.04 o
  -5  -5   2       17.59       20.36      0.97 o
  -4  -5   2      192.37      189.60      2.84 o
  -3  -5   2       31.98       32.17      0.81 o
  -2  -5   2       52.23       54.80      1.51 o
  -1  -5   2      233.45      239.03      3.38 o
   0  -5   2       29.73       28.97      0.89 o
   1  -5   2      188.86      196.55      3.12 o
   2  -5   2        4.05        4.26      0.37 o
   3  -5   2       16.36       15.63      0.70 o
   4  -5   2       55.46       57.36      1.43 o
   5  -5   2       13.83       13.10      0.85 o
   6  -5   2       20.02       22.39      1.07 o
   7  -5   2       11.18       11.57      0.95 o
   8  -5   2        8.74        9.73      0.91 o
  -8  -4   2        2.03        1.41      0.61 o
  -7  -4   2       32.22       31.87      1.20 o
  -6  -4   2      165.25      160.75      2.78 o
  -5  -4   2        0.51        0.35      0.36 o
  -4  -4   2      236.79      232.76      3.95 o
  -3  -4   2       37.20       32.48      0.77 o
  -2  -4   2      369.17      382.54      4.22 o
  -1  -4   2      155.87      145.52      2.00 o
   0  -4   2       75.22       86.49      1.48 o
   1  -4   2      102.71      104.94      1.67 o
   2  -4   2      932.33      987.73     10.82 o
   3  -4   2       59.12       61.91      1.13 o
   4  -4   2      230.72      234.02      3.25 o
   5  -4   2      138.77      136.51      2.19 o
   6  -4   2        0.84        1.20      0.41 o
   7  -4   2       34.28       32.31      1.25 o
   8  -4   2        1.95        1.83      0.61 o
  -9  -3   2       32.60       33.31      1.59 o
  -8  -3   2        8.42       10.09      0.96 o
  -7  -3   2       67.14       64.80      2.36 o
  -6  -3   2       29.19       31.25      0.97 o
  -5  -3   2        7.93        7.14      0.45 o
  -4  -3   2        1.66        0.47      0.20 o
  -3  -3   2       23.85       19.71      0.53 o
  -2  -3   2      121.79      154.61      1.89 o
  -1  -3   2      160.13      172.07      1.95 o
   0  -3   2      683.96      777.68     10.05 o
   1  -3   2      604.93      645.50      6.33 o
   2  -3   2      325.62      295.40      4.43 o
   3  -3   2       46.45       43.32      0.82 o
   4  -3   2        0.88        1.65      0.27 o
   5  -3   2       75.27       71.71      1.30 o
   6  -3   2      103.09       98.97      1.68 o
   7  -3   2        0.51        0.21      0.40 o
   8  -3   2       15.99       14.50      1.10 o
   9  -3   2        4.46        5.93      0.81 o
  -9  -2   2        5.09        5.90      0.68 o
  -8  -2   2        2.25        1.19      0.49 o
  -7  -2   2        0.51        0.27      0.46 o
  -6  -2   2       66.11       66.06      1.32 o
  -5  -2   2       89.22       94.69      1.27 o
  -4  -2   2      181.35      195.35      2.15 o
  -3  -2   2      297.48      318.71      4.35 o
  -2  -2   2       73.84       83.28      0.94 o
  -1  -2   2      534.11      541.54      5.32 o
   0  -2   2     2771.44     2797.47     25.02 o
   1  -2   2        6.28        3.69      0.25 o
   2  -2   2      761.75      780.94      7.52 o
   3  -2   2      270.50      274.72      3.01 o
   4  -2   2       22.57       17.76      0.50 o
   5  -2   2      181.68      174.47      2.55 o
   6  -2   2        2.57        2.61      0.30 o
   7  -2   2       46.65       44.19      0.96 o
   8  -2   2        0.53        0.08      0.39 o
   9  -2   2        8.86        8.77      0.67 o
  -9  -1   2       31.96       31.94      1.70 o
  -8  -1   2        6.45        7.48      0.58 o
  -7  -1   2       84.23       80.28      2.08 o
  -6  -1   2       29.98       28.22      1.22 o
  -5  -1   2       42.02       45.12      0.81 o
  -4  -1   2       78.17       91.42      1.14 o
  -3  -1   2        2.76        1.75      0.18 o
  -2  -1   2        0.27        0.32      0.12 o
  -1  -1   2     2588.15     2657.98     21.62 o
   0  -1   2     8518.27     7330.18     71.08 o
   1  -1   2      512.64      546.71      5.01 o
   2  -1   2      639.75      660.42      5.75 o
   3  -1   2      194.72      176.38      2.08 o
   4  -1   2       36.92       35.62      0.58 o
   5  -1   2       55.73       51.47      0.83 o
   6  -1   2        6.99        6.89      0.29 o
   7  -1   2        2.21        1.23      0.24 o
   8  -1   2       50.01       52.98      0.99 o
   9  -1   2        2.51        1.68      0.40 o
  -9   0   2        6.14        6.32      0.67 o
  -8   0   2        4.42        4.95      0.59 o
  -7   0   2        7.69        8.17      0.47 o
  -6   0   2        7.53        6.16      0.42 o
  -5   0   2        3.22        3.88      0.27 o
  -4   0   2      106.70      102.45      1.21 o
  -3   0   2      407.13      401.38      3.96 o
  -2   0   2      186.71      207.03      1.92 o
  -1   0   2      461.36      470.13      3.94 o
   0   0   2     4436.04     4149.69     33.83 o
   1   0   2       81.40       87.77      0.92 o
   2   0   2     3970.28     3993.19     32.71 o
   3   0   2      107.58      106.70      1.54 o
   4   0   2      847.73      911.93     11.78 o
   5   0   2        3.81        2.85      0.30 o
   6   0   2      104.99      101.83      2.29 o
   7   0   2       38.12       39.92      1.52 o
   8   0   2      118.46      113.78      2.48 o
   9   0   2       17.24       15.92      2.62 o
  -9   1   2       11.02       11.09      0.80 o
  -8   1   2        0.29        0.02      0.41 o
  -7   1   2        0.04        0.18      0.33 o
  -6   1   2       15.65       13.18      0.63 o
  -5   1   2      146.19      147.43      2.13 o
  -4   1   2       76.80       80.37      1.16 o
  -3   1   2     3103.56     3218.50     34.26 o
  -2   1   2      315.57      291.20      2.92 o
  -1   1   2     2276.83     2298.09     19.53 o
   0   1   2     3896.84     3676.14     29.96 o
   1   1   2     1906.62     1856.24     16.62 o
   2   1   2     5947.38     5848.80     59.57 o
   3   1   2      332.59      345.71      6.01 o
   4   1   2      858.68      874.94     25.51 o
   5   1   2      271.24      259.22      8.86 o
   6   1   2        5.14        3.65      1.42 o
   7   1   2       33.46       28.83      2.55 o
   8   1   2       73.24       88.12      5.10 o
   9   1   2        5.16        6.57      2.11 o
  10   1   2        0.26        1.52      1.94 o
  -8   2   2        2.34        2.46      0.66 o
  -7   2   2        4.57        4.72      0.63 o
  -6   2   2       33.01       31.69      0.86 o
  -5   2   2      150.15      150.57      2.22 o
  -4   2   2        2.61        2.33      0.28 o
  -3   2   2      637.58      608.13      7.32 o
  -2   2   2      497.57      500.71      4.90 o
  -1   2   2      217.79      217.42      2.09 o
   0   2   2     1134.07     1129.34      9.28 o
   1   2   2      521.07      554.64      5.35 o
   2   2   2      213.22      211.31      2.26 o
   3   2   2      150.63      169.73      2.65 o
   4   2   2       31.44       36.80      0.70 o
   5   2   2      115.68      116.92      2.02 o
   6   2   2      732.00      733.97     22.45 o
   7   2   2       87.93       84.65      4.52 o
   8   2   2       24.44       33.52      3.02 o
   9   2   2        1.23        2.97      1.80 o
  10   2   2        6.76        8.18      2.37 o
  -8   3   2       29.03       29.68      1.79 o
  -7   3   2        0.42        0.12      0.46 o
  -6   3   2       31.48       34.80      1.06 o
  -5   3   2       50.93       50.58      1.19 o
  -4   3   2        4.31        4.83      0.32 o
  -3   3   2        9.31        5.65      0.28 o
  -2   3   2        3.70        5.66      0.25 o
  -1   3   2       99.44       95.07      1.19 o
   0   3   2      128.23      139.76      1.40 o
   1   3   2        4.42        2.46      0.16 o
   2   3   2        1.48        2.24      0.16 o
   3   3   2      668.20      686.03      7.51 o
   4   3   2      127.58      132.57      1.96 o
   5   3   2      615.51      626.56      8.18 o
   6   3   2      406.07      393.85      7.14 o
   7   3   2        3.92        3.57      0.32 o
   8   3   2        3.58        4.60      0.49 o
  10   3   2        0.77        0.39      0.57 o
  -8   4   2        7.82        8.14      0.86 o
  -7   4   2       24.23       25.28      1.24 o
  -6   4   2       13.45       14.33      0.77 o
  -5   4   2      174.72      182.31      2.75 o
  -4   4   2        2.32        1.77      0.28 o
  -3   4   2      381.92      400.24      4.47 o
  -2   4   2       53.90       54.17      0.92 o
  -1   4   2       28.71       33.95      0.70 o
   0   4   2      540.29      551.55      5.19 o
   1   4   2     1523.67     1578.04     14.30 o
   2   4   2       70.41       69.73      1.10 o
   3   4   2     1743.78     1797.45     19.37 o
   4   4   2      409.54      423.76      4.79 o
   5   4   2       33.26       30.74      0.80 o
   6   4   2       12.47       12.54      0.59 o
   7   4   2        9.95        8.66      0.51 o
   8   4   2        0.22       -0.01      0.34 o
   9   4   2        2.50        1.38      0.41 o
  10   4   2        0.17        0.89      0.69 o
  -8   5   2       19.38       19.82      1.58 o
  -7   5   2        4.76        5.43      0.76 o
  -6   5   2      115.04      110.26      2.52 o
  -5   5   2        6.85        6.47      0.70 o
  -4   5   2      200.38      200.76      3.92 o
  -3   5   2       36.22       33.84      0.77 o
  -2   5   2      329.55      342.92      4.08 o
  -1   5   2      338.04      355.77      3.96 o
   0   5   2      490.25      511.05      5.18 o
   1   5   2      117.88      100.06      1.31 o
   2   5   2       26.90       31.42      1.08 o
   3   5   2      806.30      801.88      8.33 o
   4   5   2      304.03      303.10      3.95 o
   5   5   2        8.53        6.34      0.36 o
   6   5   2       10.98        9.00      0.60 o
   7   5   2       30.21       26.16      1.11 o
   8   5   2        3.51        2.98      0.56 o
   9   5   2        6.31        4.73      0.58 o
  -7   6   2        5.82        5.27      0.86 o
  -6   6   2        1.48        2.26      0.62 o
  -5   6   2        0.55       -0.54      0.54 o
  -4   6   2        9.18        8.65      0.73 o
  -3   6   2       67.45       71.59      1.44 o
  -2   6   2      399.36      399.38      4.50 o
  -1   6   2      264.72      240.42      2.90 o
   0   6   2      156.10      139.92      2.01 o
   1   6   2      425.39      371.74      5.70 o
   2   6   2        8.40        8.63      0.44 o
   3   6   2       35.81       33.71      0.92 o
   4   6   2        0.79       -0.03      0.34 o
   5   6   2       29.23       28.05      1.00 o
   6   6   2       28.17       29.37      1.26 o
   7   6   2        4.66        3.72      0.56 o
   8   6   2       13.54       12.39      0.90 o
   9   6   2        3.46        4.31      0.74 o
  -7   7   2        1.47        0.55      0.80 o
  -6   7   2       22.16       22.34      1.26 o
  -5   7   2       21.06       18.80      1.12 o
  -4   7   2       43.74       41.28      1.51 o
  -3   7   2      169.04      169.52      2.94 o
  -2   7   2      590.53      577.36      8.97 o
  -1   7   2       41.93       41.94      1.00 o
   0   7   2      240.80      227.59      3.28 o
   1   7   2       65.81       58.88      1.40 o
   2   7   2      118.97      128.68      2.12 o
   3   7   2        0.02        0.00      0.31 o
   4   7   2       88.41       87.60      2.01 o
   5   7   2        2.71        2.51      0.63 o
   6   7   2       69.98       68.12      2.15 o
   7   7   2       36.48       37.83      1.58 o
   8   7   2        0.11       -0.41      0.53 o
   9   7   2       31.59       36.39      1.66 o
  -6   8   2        0.71       -0.43      0.72 o
  -5   8   2       38.51       43.07      1.72 o
  -4   8   2       10.74       12.25      0.98 o
  -3   8   2        0.01       -0.24      0.45 o
  -2   8   2        7.48        7.11      0.74 o
  -1   8   2       19.38       18.67      1.02 o
   0   8   2       45.06       39.12      1.12 o
   1   8   2       62.44       56.70      1.49 o
   2   8   2       47.54       43.35      1.28 o
   3   8   2        3.44        2.58      0.60 o
   4   8   2       29.42       27.98      1.19 o
   5   8   2        2.19        3.52      0.73 o
   6   8   2      143.93      140.21      3.53 o
   7   8   2       67.82       70.74      2.36 o
   8   8   2        2.70        2.73      0.81 o
  -5   9   2       47.44       58.40      3.01 o
  -4   9   2       42.48       37.83      1.63 o
  -3   9   2        0.05       -0.29      0.55 o
  -2   9   2       38.77       34.74      1.45 o
  -1   9   2        0.13        0.21      0.55 o
   0   9   2       90.00       82.30      2.53 o
   1   9   2        4.11        4.11      0.67 o
   2   9   2       44.40       41.98      1.52 o
   3   9   2      119.28      116.16      3.11 o
   4   9   2      129.68      127.32      3.40 o
   5   9   2        0.13       -0.63      0.63 o
   6   9   2        5.22        5.77      0.95 o
   7   9   2        2.23        2.24      0.83 o
   8   9   2        2.97        3.54      0.92 o
  -4  10   2        4.14        3.79      0.93 o
  -3  10   2        6.54        5.74      0.89 o
  -2  10   2        6.61        7.43      0.92 o
  -1  10   2       17.64       16.61      1.59 o
   0  10   2        3.99        2.49      1.02 o
   1  10   2       53.45       53.14      2.51 o
   2  10   2        8.81        9.21      0.91 o
   3  10   2       66.11       68.48      2.57 o
   4  10   2      119.38      117.36      3.40 o
   5  10   2       51.69       51.08      2.16 o
   6  10   2        2.13        2.74      1.12 o
   7  10   2        4.86        5.05      1.02 o
  -3  11   2        5.39        3.36      1.43 o
  -2  11   2        0.23       -0.29      0.97 o
  -1  11   2       14.86       16.22      1.69 o
   0  11   2        0.13       -0.14      0.92 o
   1  11   2       49.21       51.72      4.08 o
   2  11   2       25.39       31.49      2.15 o
   3  11   2        1.17        0.22      0.93 o
   4  11   2       20.30       18.90      1.52 o
   5  11   2       12.84       16.31      1.48 o
   6  11   2        0.14        1.16      0.89 o
  -2  12   2        2.76        0.31      1.02 o
  -1  12   2       15.65       19.35      2.19 o
   0  12   2        0.01        0.13      1.11 o
   1  12   2       60.49       67.70      3.31 o
   2  12   2       36.34       28.84      3.39 o
   3  12   2        0.78        1.95      1.92 o
   4  12   2        0.72        1.34      2.00 o
   5  12   2       14.82       15.39      1.89 o
  -1 -11   3        8.77       10.61      2.61 o
   0 -11   3       12.79       13.64      1.86 o
  -4 -10   3        5.86        6.09      2.77 o
  -3 -10   3        0.36        1.59      1.13 o
  -2 -10   3       10.68       12.08      1.61 o
  -1 -10   3        0.03       -0.80      0.80 o
   0 -10   3       15.51       16.41      1.44 o
   1 -10   3       45.68       44.56      2.68 o
   2 -10   3        8.83        7.60      1.77 o
   3 -10   3        4.58        4.84      1.63 o
  -5  -9   3       36.59       41.19      1.84 o
  -4  -9   3       26.24       26.65      1.65 o
  -3  -9   3        6.18        8.58      1.11 o
  -2  -9   3       45.92       46.29      2.09 o
  -1  -9   3       10.25       11.07      1.14 o
   0  -9   3        8.47        7.47      1.05 o
   1  -9   3        4.57        4.01      0.75 o
   2  -9   3       10.30       11.98      1.16 o
   3  -9   3        2.31        1.49      0.85 o
   4  -9   3       12.83       15.40      1.66 o
  -6  -8   3        0.02        0.73      0.73 o
  -5  -8   3       34.27       34.56      1.56 o
  -4  -8   3       39.17       39.84      2.72 o
  -3  -8   3        9.76       10.37      0.97 o
  -2  -8   3       33.05       33.22      1.28 o
  -1  -8   3        9.80       11.38      0.92 o
   0  -8   3        7.75        7.62      0.95 o
   1  -8   3        5.01        4.28      0.69 o
   2  -8   3        8.92        8.17      0.85 o
   3  -8   3        0.01        0.18      0.59 o
   4  -8   3       14.68       16.84      1.16 o
   5  -8   3        1.16        1.12      0.84 o
   6  -8   3        4.48        6.38      1.14 o
  -7  -7   3       30.55       31.16      1.49 o
  -6  -7   3       11.75        9.09      0.94 o
  -5  -7   3        7.94       10.50      1.05 o
  -4  -7   3       19.73       19.83      1.14 o
  -3  -7   3        3.49        2.47      0.55 o
  -2  -7   3        1.53        1.31      0.50 o
  -1  -7   3       17.48       13.12      0.81 o
   0  -7   3        7.59        6.74      0.64 o
   1  -7   3        5.87        3.11      0.58 o
   2  -7   3        0.84        0.93      0.53 o
   3  -7   3        5.78        4.85      0.73 o
   4  -7   3       16.34       18.31      1.11 o
   5  -7   3       14.60       14.14      1.06 o
   6  -7   3       12.89       13.05      1.27 o
  -7  -6   3       40.37       41.96      1.65 o
  -6  -6   3        6.20        3.66      0.77 o
  -5  -6   3        4.61        2.58      0.75 o
  -4  -6   3        2.59        2.20      0.62 o
  -3  -6   3       33.78       31.76      1.13 o
  -2  -6   3       35.12       31.71      1.67 o
  -1  -6   3        1.88        1.52      0.42 o
   0  -6   3      256.39      255.34      4.03 o
   1  -6   3      145.94      148.45      2.49 o
   2  -6   3      612.07      584.97     10.36 o
   3  -6   3       56.57       54.54      2.20 o
   4  -6   3      182.95      184.45      8.23 o
   5  -6   3        6.91        7.65      0.94 o
   6  -6   3        6.76        6.90      1.04 o
   7  -6   3        0.29        0.66      0.86 o
  -8  -5   3       16.29       15.52      2.76 o
  -7  -5   3       36.75       34.58      1.44 o
  -6  -5   3       78.25       72.50      2.00 o
  -5  -5   3       25.20       24.02      1.11 o
  -4  -5   3       41.83       42.46      1.41 o
  -3  -5   3       38.76       37.38      1.13 o
  -2  -5   3        0.06        0.06      0.31 o
  -1  -5   3       80.64       80.53      1.46 o
   0  -5   3       32.39       34.55      1.04 o
   1  -5   3      404.63      395.96      5.16 o
   2  -5   3      192.73      182.62      2.51 o
   3  -5   3        0.09        0.03      0.35 o
   4  -5   3       31.12       29.06      1.94 o
   5  -5   3       19.23       18.13      2.39 o
   6  -5   3        0.00       -0.59      0.59 o
   7  -5   3        0.44        0.21      0.60 o
   8  -5   3       16.70       17.96      1.14 o
  -8  -4   3        5.26        5.33      0.82 o
  -7  -4   3        1.94        0.52      0.62 o
  -6  -4   3       55.99       52.32      1.57 o
  -5  -4   3        3.44        3.60      0.56 o
  -4  -4   3      111.35      116.31      1.97 o
  -3  -4   3       40.06       36.24      0.95 o
  -2  -4   3      176.41      183.33      2.28 o
  -1  -4   3      483.21      453.44      5.77 o
   0  -4   3       36.50       38.71      2.40 o
   1  -4   3       90.59       80.94      1.31 o
   2  -4   3       90.16       85.45      1.37 o
   3  -4   3       79.99       83.97      1.38 o
   4  -4   3        0.01       -0.12      0.44 o
   5  -4   3       31.56       29.19      1.13 o
   6  -4   3        0.46       -0.43      0.43 o
   7  -4   3        1.60        1.66      0.61 o
   8  -4   3       11.85       11.89      0.89 o
  -8  -3   3        1.56        1.58      0.63 o
  -7  -3   3        1.58        1.96      0.59 o
  -6  -3   3       10.04        9.98      0.78 o
  -5  -3   3       10.67       10.55      0.62 o
  -4  -3   3       41.43       41.15      0.84 o
  -3  -3   3        1.47        0.35      0.24 o
  -2  -3   3      257.85      262.67      2.97 o
  -1  -3   3     1640.29     1535.81     16.74 o
   0  -3   3     1159.36     1223.82     12.59 o
   1  -3   3      102.57       95.01      1.31 o
   2  -3   3       52.80       58.08      0.94 o
   3  -3   3      200.05      201.49      2.89 o
   4  -3   3       23.80       23.92      0.71 o
   5  -3   3      101.65      101.73      1.88 o
   6  -3   3       45.91       42.85      1.12 o
   7  -3   3       13.43       14.02      0.73 o
   8  -3   3       36.88       39.27      1.34 o
   9  -3   3        0.21       -0.03      0.49 o
  -8  -2   3        2.87        1.63      0.56 o
  -7  -2   3       11.99       10.65      0.75 o
  -6  -2   3        0.04        0.04      0.35 o
  -5  -2   3        8.96       10.30      0.48 o
  -4  -2   3       16.13       18.13      0.55 o
  -3  -2   3      566.03      580.40      5.76 o
  -2  -2   3        0.37        0.90      0.21 o
  -1  -2   3     2138.06     2218.91     22.32 o
   0  -2   3      136.50      141.52      1.54 o
   1  -2   3       12.18       10.25      0.39 o
   2  -2   3      277.77      305.81      3.15 o
   3  -2   3       40.35       44.06      0.74 o
   4  -2   3       32.45       31.75      0.67 o
   5  -2   3      101.27       96.28      1.53 o
   6  -2   3       13.48       13.39      0.57 o
   7  -2   3       80.83       82.33      1.55 o
   8  -2   3       53.59       55.77      1.31 o
   9  -2   3        3.21        2.28      0.41 o
  -8  -1   3        2.51        2.33      0.60 o
  -7  -1   3       20.51       18.15      0.90 o
  -6  -1   3      115.52      111.09      2.07 o
  -5  -1   3        1.11        0.90      0.28 o
  -4  -1   3      365.81      356.96      3.69 o
  -3  -1   3      452.65      460.15      4.38 o
  -2  -1   3      280.15      296.62      2.63 o
  -1  -1   3      378.70      422.52      4.01 o
   0  -1   3      120.20      126.31      1.27 o
   1  -1   3        3.70        1.91      0.16 o
   2  -1   3      131.91      132.84      1.48 o
   3  -1   3      118.89      122.91      1.58 o
   4  -1   3       79.39       75.24      1.08 o
   5  -1   3      299.71      282.80      3.31 o
   6  -1   3        2.82        2.13      0.24 o
   7  -1   3      102.15      101.73      1.81 o
   8  -1   3       22.27       21.11      0.64 o
   9  -1   3        0.01       -0.17      0.35 o
  -8   0   3       15.43       17.11      0.93 o
  -7   0   3        2.17        1.79      0.48 o
  -6   0   3      152.33      142.96      2.58 o
  -5   0   3      114.44      116.87      1.56 o
  -4   0   3      460.46      468.55      4.69 o
  -3   0   3      842.78      832.59      8.06 o
  -2   0   3       94.94       98.79      1.12 o
  -1   0   3        0.61        0.19      0.16 o
   0   0   3     1208.00     1272.59     10.49 o
   1   0   3        1.74        1.39      0.14 o
   2   0   3      363.78      362.91      3.10 o
   3   0   3      107.34      108.91      1.36 o
   4   0   3      125.98      129.94      1.58 o
   5   0   3      326.71      329.75      4.47 o
   6   0   3       40.91       33.27      0.70 o
   7   0   3        1.73        1.34      0.32 o
   8   0   3       23.73       22.12      0.88 o
   9   0   3        0.79        0.42      1.51 o
  10   0   3        2.86        2.77      0.67 o
  -8   1   3        7.11        7.69      0.92 o
  -7   1   3        0.33        0.25      0.38 o
  -6   1   3       23.36       27.14      0.91 o
  -5   1   3       10.05        9.98      0.49 o
  -4   1   3        5.55        5.65      0.38 o
  -3   1   3      227.07      252.91      2.65 o
  -2   1   3      394.12      402.72      3.81 o
  -1   1   3      974.16     1003.73     10.20 o
   0   1   3     1349.59     1382.40     11.36 o
   1   1   3      830.93      837.73      7.61 o
   2   1   3       83.33       81.67      0.92 o
   3   1   3      187.13      206.60      2.37 o
   4   1   3      357.76      374.91      4.98 o
   5   1   3      559.30      532.72      7.00 o
   6   1   3      963.02      932.34     27.92 o
   7   1   3        5.14        2.61      1.38 o
   8   1   3       19.02       16.51      2.38 o
   9   1   3       22.38       22.96      2.87 o
  10   1   3       12.24        7.91      2.38 o
  -8   2   3       17.18       16.98      0.98 o
  -7   2   3        3.57        5.62      0.62 o
  -6   2   3       23.14       25.21      0.91 o
  -5   2   3        3.84        4.80      0.51 o
  -4   2   3       12.85       16.49      0.71 o
  -3   2   3      130.55      122.49      1.69 o
  -2   2   3       10.50       11.53      0.29 o
  -1   2   3      288.83      281.81      3.17 o
   0   2   3      639.12      707.09      5.91 o
   1   2   3     1533.55     1547.35     14.59 o
   2   2   3     1233.87     1325.90     12.60 o
   3   2   3     2532.34     2682.51     30.99 o
   4   2   3      427.66      457.16      6.78 o
   5   2   3       88.16      101.33      2.11 o
   6   2   3      610.34      601.25     18.78 o
   7   2   3       18.45       13.32      1.90 o
   8   2   3      224.81      221.09      8.97 o
   9   2   3        9.57       10.90      2.32 o
  -8   3   3        0.01        0.47      0.61 o
  -7   3   3        0.04       -0.44      0.44 o
  -6   3   3        6.37        5.91      0.58 o
  -5   3   3        9.47        9.95      0.55 o
  -4   3   3       85.02       90.30      1.42 o
  -3   3   3       80.67       72.79      1.10 o
  -2   3   3      586.23      608.83      5.98 o
  -1   3   3       63.80       63.23      0.90 o
   0   3   3     3050.50     3141.61     26.73 o
   1   3   3     1106.00     1154.16      9.97 o
   2   3   3     1007.54     1029.68      9.83 o
   3   3   3      832.53      891.45      9.07 o
   4   3   3       46.41       56.77      0.95 o
   5   3   3      286.83      294.94      4.54 o
   6   3   3      300.07      291.55      5.08 o
   7   3   3        1.84        1.74      0.34 o
  -8   4   3        0.00        0.25      0.77 o
  -7   4   3       15.08       13.14      1.15 o
  -6   4   3        0.03        0.24      0.50 o
  -5   4   3      126.32      127.60      2.98 o
  -4   4   3       27.46       26.69      0.83 o
  -3   4   3     1076.60     1091.14     13.18 o
  -2   4   3      226.17      203.93      3.49 o
  -1   4   3      345.17      377.21      5.36 o
   0   4   3       81.36       67.83      0.95 o
   1   4   3       92.73      104.77      1.23 o
   2   4   3       16.82       17.09      0.45 o
   3   4   3      323.02      351.37      3.79 o
   4   4   3       20.67       25.47      0.56 o
   5   4   3      283.87      298.28      4.16 o
   6   4   3      158.52      154.82      2.36 o
   7   4   3        2.41        2.76      0.60 o
   8   4   3       29.85       31.79      1.23 o
   9   4   3       10.11        9.59      0.54 o
  10   4   3        0.57        0.22      0.60 o
  -7   5   3       24.20       24.50      1.25 o
  -6   5   3        9.93        8.64      0.81 o
  -5   5   3      121.71      119.42      2.66 o
  -4   5   3       63.24       57.41      1.75 o
  -3   5   3      587.15      552.23      6.73 o
  -2   5   3       69.23       65.81      1.13 o
  -1   5   3       26.56       39.59      0.95 o
   0   5   3      482.44      589.45      6.30 o
   1   5   3        8.86        9.40      0.36 o
   2   5   3      397.77      416.87      5.76 o
   3   5   3      247.09      236.82      2.74 o
   4   5   3       91.82       89.75      1.86 o
   5   5   3       20.57       17.67      0.56 o
   6   5   3       64.75       60.69      1.26 o
   7   5   3        3.47        3.15      0.51 o
   8   5   3        2.80        3.71      0.90 o
   9   5   3        9.05       11.73      0.85 o
  10   5   3        4.99        4.31      0.51 o
  -7   6   3        0.92        0.90      1.10 o
  -6   6   3       17.40       16.91      1.07 o
  -5   6   3       27.33       30.37      1.31 o
  -4   6   3       28.94       27.59      1.15 o
  -3   6   3        2.06        1.88      0.40 o
  -2   6   3      136.77      135.82      1.88 o
  -1   6   3       13.49       11.52      0.54 o
   0   6   3      143.67      142.56      2.04 o
   1   6   3      133.36      145.66      2.07 o
   2   6   3       56.87       65.35      1.90 o
   3   6   3      572.72      577.21      6.21 o
   4   6   3      205.52      210.01      2.74 o
   5   6   3       46.49       48.38      0.97 o
   6   6   3      186.06      180.71      3.30 o
   7   6   3       59.72       53.70      1.71 o
   8   6   3        5.02        4.19      0.65 o
   9   6   3       15.79       16.31      1.03 o
  -6   7   3       44.67       49.83      1.84 o
  -5   7   3       59.88       60.34      1.90 o
  -4   7   3        1.96        1.22      0.78 o
  -3   7   3       23.85       22.64      1.02 o
  -2   7   3       71.25       68.85      2.46 o
  -1   7   3        6.66        7.57      0.59 o
   0   7   3        0.07       -0.28      0.28 o
   1   7   3       58.58       58.88      1.18 o
   2   7   3       16.77       14.07      0.67 o
   3   7   3      207.11      207.28      3.03 o
   4   7   3      137.18      142.23      2.43 o
   5   7   3        4.45        2.83      0.62 o
   6   7   3       11.20       11.66      0.97 o
   7   7   3        5.20        4.56      0.73 o
   8   7   3        6.10        6.74      0.90 o
   9   7   3        1.96        1.98      0.74 o
  -6   8   3        4.19        5.55      0.91 o
  -5   8   3        9.94       10.09      1.17 o
  -4   8   3        2.99        5.42      0.78 o
  -3   8   3       21.21       19.32      1.08 o
  -2   8   3       55.27       57.25      1.69 o
  -1   8   3      256.37      240.93      4.36 o
   0   8   3       50.25       54.29      1.31 o
   1   8   3      715.30      684.51      8.63 o
   2   8   3        4.21        4.13      0.55 o
   3   8   3      592.41      581.24      9.12 o
   4   8   3      255.68      258.60      4.61 o
   5   8   3        4.40        4.61      0.77 o
   6   8   3        0.00       -0.02      0.95 o
   7   8   3       46.06       43.20      1.80 o
   8   8   3        0.13       -0.10      0.64 o
   9   8   3       34.05       37.06      1.76 o
  -5   9   3        7.38        9.05      1.06 o
  -4   9   3       27.79       27.42      1.43 o
  -3   9   3        0.07        0.62      0.58 o
  -2   9   3       63.45       64.89      1.94 o
  -1   9   3        1.36       -0.39      0.61 o
   0   9   3      180.12      175.39      3.61 o
   1   9   3       41.62       37.58      1.41 o
   2   9   3       70.83       66.84      1.90 o
   3   9   3        1.37        0.82      0.60 o
   4   9   3       31.78       36.29      1.75 o
   5   9   3       85.29       82.65      2.62 o
   6   9   3       79.95       78.48      2.57 o
   7   9   3        1.00        0.78      0.83 o
   8   9   3        1.29        0.29      0.73 o
  -4  10   3       19.67       17.96      1.29 o
  -3  10   3        0.02       -0.42      0.63 o
  -2  10   3       50.30       54.11      2.20 o
  -1  10   3       14.94       13.49      1.17 o
   0  10   3       26.78       27.74      1.85 o
   1  10   3       45.50       45.63      2.31 o
   2  10   3       35.04       28.99      1.32 o
   3  10   3       34.96       37.53      2.12 o
   4  10   3       12.66       16.05      1.29 o
   5  10   3        8.70        8.19      1.31 o
   6  10   3        0.29        0.41      0.72 o
   7  10   3       17.70       15.56      1.35 o
  -3  11   3        0.81       -0.29      0.87 o
  -2  11   3        9.06        8.17      1.97 o
  -1  11   3        5.57        5.92      1.25 o
   0  11   3        2.99        3.38      1.14 o
   1  11   3        8.04        8.00      1.35 o
   2  11   3        1.64        1.60      1.02 o
   3  11   3       12.39       12.11      1.52 o
   4  11   3       46.56       50.13      2.27 o
   5  11   3       23.47       23.86      1.65 o
   6  11   3        1.42        2.12      0.91 o
   7  11   3       13.84       14.65      1.43 o
  -2  12   3        3.46        1.83      1.76 o
  -1  12   3        3.52        2.29      1.23 o
   0  12   3        0.02        0.42      1.13 o
   1  12   3        0.27        0.89      1.54 o
   2  12   3       11.27        8.85      2.31 o
   3  12   3        5.34        4.15      2.13 o
   4  12   3       14.19       12.67      2.70 o
   5  12   3       11.20       11.48      1.73 o
   1  13   3       42.27       47.38      4.32 o
   2  13   3       27.21       27.74      3.47 o
   3  13   3        3.01        6.34      2.39 o
  -3 -10   4        6.75        4.57      2.09 o
  -2 -10   4        8.01        7.46      2.09 o
  -1 -10   4        2.45        0.89      1.15 o
   0 -10   4        0.81        0.03      0.86 o
   1 -10   4        7.04        5.80      1.48 o
   2 -10   4       18.43       23.30      2.19 o
  -4  -9   4        1.88        2.85      1.24 o
  -3  -9   4        3.18        4.12      1.27 o
  -2  -9   4        1.32        3.01      1.17 o
  -1  -9   4        1.74        1.39      0.83 o
   0  -9   4        2.89        3.33      0.93 o
   1  -9   4       15.05       19.90      1.95 o
   2  -9   4        4.65        4.13      1.26 o
   3  -9   4        3.91        4.17      1.28 o
   4  -9   4        0.86       -0.14      1.36 o
  -5  -8   4        0.07        0.53      0.72 o
  -4  -8   4        0.90        1.14      0.77 o
  -3  -8   4        2.17        2.77      0.85 o
  -2  -8   4       16.24       18.43      1.49 o
  -1  -8   4       47.42       50.03      2.04 o
   0  -8   4        0.02       -0.63      0.63 o
   1  -8   4       62.55       70.46      2.45 o
   2  -8   4       13.07       10.04      1.04 o
   3  -8   4       21.54       23.40      1.28 o
   4  -8   4        9.57        8.17      1.03 o
   5  -8   4        3.79        2.77      0.86 o
  -6  -7   4        0.01        0.69      0.69 o
  -5  -7   4        4.90        4.37      0.83 o
  -4  -7   4        7.27        8.10      0.92 o
  -3  -7   4        0.37       -0.12      0.54 o
  -2  -7   4       27.81       27.28      1.14 o
  -1  -7   4       67.82       66.74      1.74 o
   0  -7   4       23.00       22.63      1.13 o
   1  -7   4      172.94      163.80      3.27 o
   2  -7   4        1.06        1.46      0.56 o
   3  -7   4       24.22       20.62      1.89 o
   4  -7   4        1.43        2.70      0.92 o
   5  -7   4        5.47        4.39      0.81 o
   6  -7   4        1.48        2.97      0.99 o
  -7  -6   4        5.85        7.80      0.93 o
  -6  -6   4        7.64        6.61      0.87 o
  -5  -6   4        3.18        4.66      0.77 o
  -4  -6   4       20.49       22.18      1.17 o
  -3  -6   4        7.44        7.44      0.68 o
  -2  -6   4       14.73       17.73      0.89 o
  -1  -6   4      141.30      137.87      2.63 o
   0  -6   4        3.71        3.20      0.40 o
   1  -6   4      138.87      140.43      4.94 o
   2  -6   4        1.01       -0.22      0.51 o
   3  -6   4        6.63        6.16      0.98 o
   4  -6   4       21.12       22.53      1.57 o
   5  -6   4        1.50        0.03      0.91 o
   6  -6   4       20.55       21.02      1.89 o
   7  -6   4       16.88       20.97      2.03 o
  -7  -5   4       40.64       38.33      1.80 o
  -6  -5   4       26.94       28.10      1.72 o
  -5  -5   4       54.61       53.88      1.73 o
  -4  -5   4      157.81      149.78      4.13 o
  -3  -5   4       45.19       48.12      1.37 o
  -2  -5   4      500.24      471.10      6.77 o
  -1  -5   4       28.34       24.26      0.83 o
   0  -5   4       25.40       23.83      0.91 o
   1  -5   4      167.07      161.68      2.61 o
   2  -5   4      139.33      138.26      2.25 o
   3  -5   4        7.05        4.77      0.66 o
   4  -5   4       30.06       25.95      1.59 o
   5  -5   4       19.84       22.76      1.63 o
   6  -5   4        0.33       -0.21      0.75 o
   7  -5   4       13.70       15.37      1.83 o
   8  -5   4        0.19        0.32      0.74 o
  -7  -4   4        1.33        1.78      0.77 o
  -6  -4   4        0.49        0.58      0.56 o
  -5  -4   4        5.42        5.26      0.66 o
  -4  -4   4        0.41       -0.02      0.47 o
  -3  -4   4       91.68       85.39      1.78 o
  -2  -4   4        0.08       -0.12      0.23 o
  -1  -4   4      252.41      242.50      4.08 o
   0  -4   4      113.42      120.24      1.77 o
   1  -4   4      106.92      104.88      1.63 o
   2  -4   4      212.00      215.70      2.67 o
   3  -4   4        4.38        4.09      0.40 o
   4  -4   4       95.97       99.67      2.17 o
   5  -4   4       81.59       80.98      3.28 o
   6  -4   4        0.00       -0.76      1.17 o
   7  -4   4       34.03       34.21      1.59 o
   8  -4   4        1.11        2.54      0.72 o
  -8  -3   4        3.40        4.23      0.84 o
  -7  -3   4       49.16       49.98      1.85 o
  -6  -3   4       16.18       16.92      1.04 o
  -5  -3   4       20.62       22.34      1.00 o
  -4  -3   4      153.78      152.72      2.42 o
  -3  -3   4       57.76       57.19      1.02 o
  -2  -3   4        6.10        7.53      0.33 o
  -1  -3   4      206.08      203.52      2.69 o
   0  -3   4      173.33      157.89      1.89 o
   1  -3   4       69.82       68.82      1.08 o
   2  -3   4      118.61      113.22      1.56 o
   3  -3   4        0.14        0.30      0.21 o
   4  -3   4       23.20       18.74      0.62 o
   5  -3   4       18.17       15.33      0.80 o
   6  -3   4        0.03       -0.04      0.46 o
   7  -3   4        4.48        4.84      1.33 o
   8  -3   4        0.57        0.11      0.62 o
   9  -3   4        1.32        1.54      0.63 o
  -8  -2   4        0.00       -0.57      0.57 o
  -7  -2   4        0.66        0.40      0.51 o
  -6  -2   4       23.62       23.19      1.04 o
  -5  -2   4       10.02        7.84      0.72 o
  -4  -2   4      144.44      142.06      1.91 o
  -3  -2   4      103.45      110.13      1.70 o
  -2  -2   4        2.82        3.46      0.28 o
  -1  -2   4      782.40      756.85      7.95 o
   0  -2   4     2341.20     2429.94     24.57 o
   1  -2   4       33.63       30.23      0.59 o
   2  -2   4      830.25      843.61      8.70 o
   3  -2   4       81.76       81.04      1.17 o
   4  -2   4      290.90      298.36      3.91 o
   5  -2   4      213.29      203.89      2.86 o
   6  -2   4       19.72       18.90      0.74 o
   7  -2   4       14.17       12.34      0.89 o
   8  -2   4       43.76       46.20      1.22 o
   9  -2   4        4.77        3.39      0.52 o
  -8  -1   4       10.38       11.63      1.08 o
  -7  -1   4       19.99       19.78      0.99 o
  -6  -1   4        9.08       10.94      0.76 o
  -5  -1   4       79.74       78.13      1.74 o
  -4  -1   4       67.68       64.27      1.08 o
  -3  -1   4      853.30      883.02      8.18 o
  -2  -1   4       82.18       78.37      1.06 o
  -1  -1   4     1367.53     1444.17     13.83 o
   0  -1   4        1.63        2.33      0.23 o
   1  -1   4      141.58      146.27      1.57 o
   2  -1   4      153.14      139.26      1.68 o
   3  -1   4       10.54        8.68      0.32 o
   4  -1   4      121.40      131.68      1.74 o
   5  -1   4       15.11       14.76      0.55 o
   6  -1   4        0.83        0.59      0.28 o
   7  -1   4      101.16      100.60      1.76 o
   8  -1   4       68.95       71.80      1.42 o
   9  -1   4        0.00        0.41      0.38 o
  -8   0   4        0.57        0.13      0.55 o
  -7   0   4        6.38        5.92      0.73 o
  -6   0   4       19.47       18.12      0.82 o
  -5   0   4        6.57        7.41      0.44 o
  -4   0   4      299.09      309.08      3.72 o
  -3   0   4      471.77      452.84      4.35 o
  -2   0   4       39.11       52.46      0.76 o
  -1   0   4      531.69      468.25      4.68 o
   0   0   4       66.81       84.04      0.98 o
   1   0   4       87.36       91.00      1.01 o
   2   0   4       19.25       24.05      0.44 o
   3   0   4       11.43       14.91      0.42 o
   4   0   4       24.66       23.49      0.50 o
   5   0   4       91.64       89.33      1.37 o
   6   0   4       54.04       53.70      1.03 o
   7   0   4       45.86       47.09      0.85 o
   8   0   4       64.86       64.10      1.68 o
   9   0   4        0.88        0.23      0.41 o
  10   0   4        0.85        1.06      0.67 o
  -8   1   4        4.92        6.03      0.84 o
  -7   1   4        2.18        2.94      0.58 o
  -6   1   4       25.05       26.39      0.99 o
  -5   1   4       62.05       65.00      1.33 o
  -4   1   4       19.93       16.81      0.64 o
  -3   1   4      301.46      304.99      3.03 o
  -2   1   4      138.42      146.36      1.60 o
  -1   1   4      314.65      325.10      3.56 o
   0   1   4     1271.48     1315.82     10.87 o
   1   1   4       17.53       20.01      0.39 o
   2   1   4      150.01      155.43      1.69 o
   3   1   4        0.32        0.61      0.20 o
   4   1   4      319.98      347.97      3.93 o
   5   1   4      945.96      956.24     12.37 o
   6   1   4      179.10      160.25      2.37 o
   7   1   4        7.42        8.20      0.42 o
   8   1   4       10.82       10.85      2.13 o
   9   1   4        1.27        2.05      1.71 o
  10   1   4        9.61       10.80      2.52 o
  -8   2   4        0.02       -0.37      0.57 o
  -7   2   4        3.24        3.33      0.62 o
  -6   2   4       20.59       20.39      1.48 o
  -5   2   4       17.05       15.42      0.74 o
  -4   2   4       93.90       95.53      2.23 o
  -3   2   4      131.24      122.07      1.62 o
  -2   2   4       11.80       12.43      0.38 o
  -1   2   4        1.23        1.99      0.25 o
   0   2   4       30.50       27.94      0.49 o
   1   2   4        9.53        8.44      0.31 o
   2   2   4      241.10      250.32      2.58 o
   3   2   4      329.27      335.43      4.73 o
   4   2   4       75.99       82.85      1.07 o
   5   2   4      522.57      512.78      6.79 o
   6   2   4      255.08      243.70      3.41 o
   7   2   4        0.43        0.16      0.27 o
   8   2   4        0.60        1.99      1.55 o
   9   2   4        4.41        1.01      1.76 o
  -8   3   4       30.93       30.84      1.38 o
  -7   3   4       13.31       15.28      0.97 o
  -6   3   4      107.43      108.25      2.45 o
  -5   3   4       46.85       53.60      1.38 o
  -4   3   4      212.03      208.28      3.22 o
  -3   3   4      278.57      286.12      3.30 o
  -2   3   4        3.33        1.75      0.20 o
  -1   3   4      214.83      227.41      2.61 o
   0   3   4      857.59      946.45     10.44 o
   1   3   4       49.42       53.07      0.78 o
   2   3   4     1853.61     1879.18     19.69 o
   3   3   4     1896.00     2037.50     21.89 o
   4   3   4        0.70        1.85      0.23 o
   5   3   4      209.22      200.06      2.78 o
   6   3   4        2.07        2.08      0.33 o
   7   3   4       45.71       42.58      0.84 o
  -7   4   4        2.01        1.45      0.63 o
  -6   4   4       44.11       44.47      2.32 o
  -5   4   4        8.99        8.72      0.76 o
  -4   4   4       12.44       12.83      0.60 o
  -3   4   4        0.05       -0.35      0.35 o
  -2   4   4        1.58        0.21      0.19 o
  -1   4   4       16.45       19.13      0.62 o
   0   4   4      129.74      121.14      1.50 o
   1   4   4      303.90      317.79      3.19 o
   2   4   4       90.33       76.09      1.08 o
   3   4   4      968.95     1019.62     10.43 o
   4   4   4      151.03      153.55      1.97 o
   5   4   4        5.55        5.16      0.33 o
   6   4   4       10.89       10.25      0.42 o
   7   4   4       14.79       15.30      0.55 o
   8   4   4        2.63        1.36      0.26 o
   9   4   4        0.29        0.40      0.37 o
  10   4   4        0.51        0.51      0.55 o
  -7   5   4        6.73        7.12      0.88 o
  -6   5   4       41.18       41.25      1.53 o
  -5   5   4        0.21       -0.32      0.52 o
  -4   5   4        2.33        2.26      0.54 o
  -3   5   4      338.28      334.68      5.04 o
  -2   5   4      589.79      609.94      6.94 o
  -1   5   4        3.80        3.05      0.29 o
   0   5   4      870.85      900.10      9.41 o
   1   5   4      115.80      106.63      1.40 o
   2   5   4      329.64      344.57      4.14 o
   3   5   4      108.84      109.28      1.56 o
   4   5   4        2.94        5.38      0.37 o
   5   5   4        0.86        1.54      0.25 o
   6   5   4        0.01        0.39      0.33 o
   7   5   4        3.11        2.64      0.39 o
   8   5   4       13.10       11.79      0.83 o
   9   5   4       16.41       15.71      1.00 o
  10   5   4        0.07        0.38      0.36 o
  -7   6   4       14.38       14.43      1.10 o
  -6   6   4        0.03       -0.58      0.58 o
  -5   6   4       26.53       28.75      1.31 o
  -4   6   4       31.58       30.54      1.24 o
  -3   6   4      114.66      113.12      2.86 o
  -2   6   4       76.95       77.49      1.28 o
  -1   6   4       98.15       97.85      1.47 o
   0   6   4      159.42      139.78      2.03 o
   1   6   4      696.62      637.53      7.45 o
   2   6   4      172.43      178.82      3.70 o
   3   6   4      222.79      212.16      2.92 o
   4   6   4       29.03       26.35      0.72 o
   5   6   4       36.67       35.47      0.82 o
   6   6   4      196.86      189.00      3.05 o
   7   6   4        5.52        6.09      0.51 o
   8   6   4       38.29       38.55      1.44 o
   9   6   4       26.75       31.05      1.75 o
  -6   7   4        1.70        2.27      0.76 o
  -5   7   4       24.10       28.39      1.38 o
  -4   7   4       66.86       60.78      1.89 o
  -3   7   4        9.54       11.14      0.96 o
  -2   7   4      141.34      126.70      3.16 o
  -1   7   4       13.23       14.11      0.62 o
   0   7   4      234.54      214.19      2.92 o
   1   7   4        0.89        1.76      0.35 o
   2   7   4       18.09       16.29      0.58 o
   3   7   4       29.62       29.50      0.91 o
   4   7   4        5.26        4.42      0.38 o
   5   7   4       81.92       77.95      1.93 o
   6   7   4      170.68      163.69      3.24 o
   7   7   4       46.83       45.00      1.68 o
   8   7   4        5.27        7.54      0.82 o
   9   7   4       37.03       38.25      1.63 o
  -6   8   4        3.13        4.13      1.47 o
  -5   8   4       73.18       74.52      3.88 o
  -4   8   4       18.52       16.73      1.11 o
  -3   8   4       37.24       36.42      2.07 o
  -2   8   4       27.31       24.34      2.19 o
  -1   8   4       33.48       32.99      1.89 o
   0   8   4        4.95        2.42      0.45 o
   1   8   4       38.77       35.21      1.27 o
   2   8   4      116.11      122.04      2.16 o
   3   8   4      392.61      408.91      6.05 o
   4   8   4       14.32       12.92      0.87 o
   5   8   4       15.61       19.36      1.16 o
   6   8   4       15.05       13.49      1.07 o
   7   8   4        7.96        7.19      0.99 o
   8   8   4        3.03        3.25      0.78 o
   9   8   4        2.15        2.32      0.80 o
  -5   9   4       13.63       15.77      1.25 o
  -4   9   4        0.04        0.10      0.67 o
  -3   9   4       18.91       19.08      1.35 o
  -2   9   4       15.20       12.36      0.94 o
  -1   9   4        0.75        0.70      0.78 o
   0   9   4       14.62        9.48      1.08 o
   1   9   4        2.63        2.34      0.55 o
   2   9   4        8.60        7.47      0.78 o
   3   9   4      123.08      117.51      2.69 o
   4   9   4      344.82      332.85      6.78 o
   5   9   4       46.30       47.14      1.93 o
   6   9   4       14.80       15.26      1.22 o
   7   9   4       18.37       19.80      3.42 o
   8   9   4        0.64        0.11      0.72 o
  -4  10   4        0.52        0.72      0.74 o
  -3  10   4        0.08       -0.55      0.55 o
  -2  10   4        0.00        0.12      0.75 o
  -1  10   4        6.51        5.80      0.91 o
   0  10   4       12.18       11.73      1.35 o
   1  10   4      142.79      147.26      4.52 o
   2  10   4        9.44       11.37      1.03 o
   3  10   4       55.96       58.51      1.89 o
   4  10   4       44.96       42.32      2.00 o
   5  10   4        1.16        1.34      0.79 o
   6  10   4        9.73       10.34      1.13 o
   7  10   4        2.69        2.75      0.92 o
   8  10   4        0.03       -0.70      0.91 o
  -3  11   4        8.55       10.44      1.48 o
  -2  11   4        9.50       10.62      2.03 o
  -1  11   4       27.90       31.09      2.08 o
   0  11   4       17.19       18.95      1.72 o
   1  11   4      117.52      128.73      5.58 o
   2  11   4       41.85       42.29      2.38 o
   3  11   4        0.15       -0.11      0.91 o
   4  11   4        2.38        2.03      0.91 o
   5  11   4        1.72        0.64      0.83 o
   6  11   4        1.39        0.31      0.85 o
   7  11   4        0.73       -0.32      0.83 o
  -2  12   4       14.87       14.14      2.48 o
  -1  12   4       13.09       13.68      1.71 o
   0  12   4       10.65       14.47      1.69 o
   1  12   4       24.72       21.65      2.08 o
   2  12   4        3.03        2.98      1.26 o
   3  12   4        0.80       -1.25      1.61 o
   4  12   4        0.27        0.44      1.03 o
   5  12   4        2.72        2.19      1.04 o
   6  12   4        0.84        0.92      0.97 o
   0  13   4        2.71        4.08      2.82 o
   1  13   4        0.27       -1.21      1.21 o
   2  13   4        5.00        7.90      2.40 o
   3  13   4        2.03        3.71      2.08 o
   4  13   4        6.91        6.06      2.32 o
  -3  -9   5        6.28        4.77      2.05 o
  -2  -9   5        8.87        8.97      1.51 o
  -1  -9   5        5.20        5.25      1.11 o
   0  -9   5        0.55       -0.25      0.86 o
   1  -9   5        2.19       -0.47      1.10 o
   2  -9   5        1.63        0.64      1.12 o
   3  -9   5        0.05       -0.95      1.72 o
  -4  -8   5        0.99        0.12      0.83 o
  -3  -8   5        0.44       -0.16      0.94 o
  -2  -8   5        9.04       10.85      1.51 o
  -1  -8   5        0.57        0.65      0.78 o
   0  -8   5        5.20        5.33      1.24 o
   1  -8   5        1.91        2.73      0.87 o
   2  -8   5        1.21        0.34      1.01 o
   3  -8   5        8.64        3.95      1.20 o
   4  -8   5        2.80        3.62      1.00 o
   5  -8   5        2.09        1.24      0.84 o
  -5  -7   5        7.73       10.51      1.07 o
  -4  -7   5        2.43        3.11      0.79 o
  -3  -7   5        0.67        0.31      0.66 o
  -2  -7   5       10.27        8.59      0.91 o
  -1  -7   5        6.91        4.15      0.87 o
   0  -7   5        0.18        0.34      0.70 o
   1  -7   5       28.48       34.39      1.88 o
   2  -7   5       33.75       37.87      1.69 o
   3  -7   5        3.17        4.08      1.43 o
   4  -7   5       15.97       16.98      2.21 o
   5  -7   5        1.72        0.90      0.89 o
   6  -7   5        2.63        3.05      1.48 o
  -6  -6   5        0.41        1.07      0.70 o
  -5  -6   5        2.20        2.18      0.73 o
  -4  -6   5        1.32        0.62      0.62 o
  -3  -6   5        1.49        1.28      0.64 o
  -2  -6   5        4.20        1.98      0.78 o
  -1  -6   5        0.04       -0.42      0.42 o
   0  -6   5        7.15        7.93      0.67 o
   1  -6   5      164.40      157.91      3.09 o
   2  -6   5      138.42      133.95      3.19 o
   3  -6   5       21.10       17.96      1.38 o
   4  -6   5      102.93      104.13      3.51 o
   5  -6   5        0.21        1.17      0.88 o
   6  -6   5       11.54       11.32      1.92 o
   7  -6   5        3.61        3.36      1.20 o
  -6  -5   5        1.11        1.33      0.68 o
  -5  -5   5        0.91        1.05      0.73 o
  -4  -5   5       19.60       17.63      1.60 o
  -3  -5   5        1.60        0.39      0.49 o
  -2  -5   5       15.29       14.02      0.92 o
  -1  -5   5      253.71      238.31      3.90 o
   0  -5   5        3.10        3.48      0.50 o
   1  -5   5      170.28      165.61      2.58 o
   2  -5   5       11.49       10.60      0.81 o
   3  -5   5        2.06        2.80      0.61 o
   4  -5   5       12.97       13.89      1.28 o
   5  -5   5       10.81       13.15      1.28 o
   6  -5   5        6.71        6.12      1.10 o
   7  -5   5        1.09        1.15      1.00 o
  -7  -4   5        2.23        2.08      0.84 o
  -6  -4   5       15.32       12.85      0.98 o
  -5  -4   5        5.62        5.00      1.25 o
  -4  -4   5       56.23       58.55      2.34 o
  -3  -4   5        3.61        5.65      0.59 o
  -2  -4   5      523.68      520.13      7.36 o
  -1  -4   5      894.95      873.84     10.01 o
   0  -4   5       39.62       39.75      1.07 o
   1  -4   5      107.79      103.42      1.74 o
   2  -4   5       20.50       17.23      1.08 o
   3  -4   5       22.99       21.11      0.93 o
   4  -4   5       20.43       17.92      2.11 o
   5  -4   5        7.32        6.69      1.33 o
   6  -4   5       12.51       11.03      1.51 o
   7  -4   5       12.54       13.61      1.36 o
   8  -4   5       10.61        9.23      1.01 o
  -7  -3   5        9.02        8.91      1.49 o
  -6  -3   5        3.23        2.16      1.09 o
  -5  -3   5       29.24       29.85      1.24 o
  -4  -3   5       10.58       10.16      0.78 o
  -3  -3   5        0.51       -0.19      0.41 o
  -2  -3   5       31.29       32.22      0.82 o
  -1  -3   5       53.46       59.62      1.33 o
   0  -3   5       33.94       36.50      0.95 o
   1  -3   5       16.59       15.20      0.51 o
   2  -3   5        5.64        5.34      0.49 o
   3  -3   5        1.67        1.23      0.27 o
   4  -3   5        9.12        7.84      0.58 o
   5  -3   5       47.32       45.99      1.41 o
   6  -3   5        2.34        2.43      0.75 o
   7  -3   5      113.78      110.15      3.55 o
   8  -3   5       34.32       35.73      4.02 o
   9  -3   5        2.37        2.18      0.80 o
  -7  -2   5        9.64        9.88      1.00 o
  -6  -2   5       12.28       12.37      1.02 o
  -5  -2   5        1.58        1.61      0.52 o
  -4  -2   5      261.02      251.23      4.40 o
  -3  -2   5      452.63      433.50      5.22 o
  -2  -2   5        2.50        3.32      0.33 o
  -1  -2   5      131.42      138.91      2.04 o
   0  -2   5       33.27       41.95      0.95 o
   1  -2   5      104.84      118.85      1.51 o
   2  -2   5       72.29       74.07      1.08 o
   3  -2   5       14.11       14.62      0.48 o
   4  -2   5      207.33      210.67      2.74 o
   5  -2   5      117.00      111.84      2.06 o
   6  -2   5       59.53       58.72      1.55 o
   7  -2   5       92.59       96.28      2.80 o
   8  -2   5        0.06        0.89      0.73 o
   9  -2   5        2.64        1.73      0.80 o
  -8  -1   5        3.77        3.66      0.80 o
  -7  -1   5        0.17        0.48      0.62 o
  -6  -1   5       93.31       88.10      2.15 o
  -5  -1   5        0.01       -0.36      0.36 o
  -4  -1   5      445.21      446.74      6.23 o
  -3  -1   5       19.89       18.81      0.53 o
  -2  -1   5      140.97      135.03      1.77 o
  -1  -1   5      238.70      281.22      3.27 o
   0  -1   5       82.41       85.48      1.28 o
   1  -1   5      509.56      533.66      5.36 o
   2  -1   5       26.88       22.88      0.56 o
   3  -1   5       11.92       15.63      0.47 o
   4  -1   5      158.07      152.74      2.24 o
   5  -1   5      347.42      339.16      4.03 o
   6  -1   5       66.69       62.82      1.35 o
   7  -1   5        1.43        1.30      0.39 o
   8  -1   5        0.03        1.15      0.70 o
   9  -1   5        0.07       -0.18      0.37 o
  -8   0   5        1.79        2.02      0.73 o
  -7   0   5       18.26       17.24      1.18 o
  -6   0   5        9.42       11.63      0.82 o
  -5   0   5        1.48        1.86      0.55 o
  -4   0   5        0.93        0.37      0.30 o
  -3   0   5       20.53       20.95      0.55 o
  -2   0   5        0.15       -0.13      0.16 o
  -1   0   5       46.45       61.22      0.92 o
   0   0   5       99.86       96.37      1.36 o
   1   0   5       97.07      113.20      1.32 o
   2   0   5      498.22      505.23      5.35 o
   3   0   5      294.43      309.90      3.23 o
   4   0   5      247.16      257.66      3.10 o
   5   0   5      436.94      443.50      5.18 o
   6   0   5       51.16       47.84      1.21 o
   7   0   5        5.32        5.74      0.42 o
   8   0   5        7.72        7.45      0.51 o
   9   0   5        0.34       -0.54      0.54 o
  -8   1   5        0.47       -0.48      0.71 o
  -7   1   5        3.41        4.09      0.68 o
  -6   1   5       14.12       16.68      0.96 o
  -5   1   5       12.55       13.98      0.95 o
  -4   1   5        6.19        5.94      0.37 o
  -3   1   5      100.35      100.29      1.28 o
  -2   1   5       29.64       34.79      0.69 o
  -1   1   5     1238.44     1266.93     12.99 o
   0   1   5      572.06      567.42      5.69 o
   1   1   5      239.60      264.22      2.67 o
   2   1   5     1685.28     1702.42     17.12 o
   3   1   5      297.36      302.09      3.31 o
   4   1   5       57.11       56.82      0.85 o
   5   1   5        0.83        3.05      0.45 o
   6   1   5       19.77       16.89      0.53 o
   7   1   5        1.38        1.23      0.26 o
   8   1   5        0.11       -0.08      0.25 o
   9   1   5        0.12       -0.11      0.34 o
  10   1   5        0.52        2.81      1.87 o
  -7   2   5        4.73        4.71      0.72 o
  -6   2   5       38.34       36.10      1.37 o
  -5   2   5       12.58       12.97      0.81 o
  -4   2   5       16.20       13.07      0.77 o
  -3   2   5       72.93       70.23      1.04 o
  -2   2   5        8.44        5.99      0.33 o
  -1   2   5      252.56      232.16      4.02 o
   0   2   5      438.11      433.42      4.43 o
   1   2   5      136.33      157.04      1.71 o
   2   2   5      392.10      423.23      4.50 o
   3   2   5     1377.72     1485.66     15.02 o
   4   2   5       27.07       26.11      0.66 o
   5   2   5        0.00       -0.24      0.24 o
   6   2   5      310.81      304.82      4.14 o
   7   2   5       16.21       13.44      0.44 o
   8   2   5      175.65      163.79      3.39 o
  -7   3   5       13.76       12.64      0.97 o
  -6   3   5       34.72       34.02      1.36 o
  -5   3   5       15.19       13.10      0.85 o
  -4   3   5      318.94      304.80      4.64 o
  -3   3   5      549.96      536.04      6.71 o
  -2   3   5       56.86       72.61      1.10 o
  -1   3   5      122.67      116.02      1.68 o
   0   3   5      393.87      399.63      4.13 o
   1   3   5        0.37        0.39      0.17 o
   2   3   5      294.91      292.50      3.23 o
   3   3   5      297.47      314.96      3.45 o
   4   3   5        3.66        6.60      0.50 o
   5   3   5      399.58      396.29      4.85 o
   6   3   5        0.18        0.62      0.31 o
   7   3   5      143.09      137.68      1.83 o
   8   3   5        0.75        1.74      0.43 o
  -7   4   5        2.29        2.16      0.72 o
  -6   4   5        0.02        0.01      0.59 o
  -5   4   5        7.72        7.31      0.76 o
  -4   4   5       26.61       26.53      1.11 o
  -3   4   5      438.28      430.21      5.40 o
  -2   4   5      240.18      229.26      2.71 o
  -1   4   5      107.19       98.90      1.70 o
   0   4   5       77.48       57.71      1.06 o
   1   4   5      176.21      201.44      2.95 o
   2   4   5       74.67       74.84      2.05 o
   3   4   5      847.03      905.41      8.79 o
   4   4   5        0.13        1.46      0.23 o
   5   4   5      379.41      373.92      4.66 o
   6   4   5       96.33       95.33      1.59 o
   7   4   5        2.66        3.33      0.30 o
   8   4   5       45.56       44.42      0.88 o
   9   4   5       29.02       26.63      0.85 o
  10   4   5        1.66        0.55      0.56 o
  -7   5   5        0.37       -0.48      0.61 o
  -6   5   5       74.50       77.74      2.20 o
  -5   5   5       69.87       71.42      2.00 o
  -4   5   5        4.39        5.27      0.65 o
  -3   5   5       18.77       18.25      0.77 o
  -2   5   5        2.36        2.43      0.32 o
  -1   5   5        3.08        4.29      0.37 o
   0   5   5        1.39        3.37      0.34 o
   1   5   5       13.42       16.87      0.57 o
   2   5   5      208.95      211.37      2.73 o
   3   5   5       24.73       19.06      0.51 o
   4   5   5       60.93       66.36      1.13 o
   5   5   5       65.60       60.42      1.05 o
   6   5   5      129.48      126.38      2.15 o
   7   5   5       66.99       62.98      1.40 o
   8   5   5       12.70       14.47      0.68 o
   9   5   5       25.27       25.62      1.32 o
  10   5   5        1.78        1.63      0.38 o
  -6   6   5       42.32       46.39      1.75 o
  -5   6   5       16.94       17.97      1.13 o
  -4   6   5        7.72        7.10      0.75 o
  -3   6   5       25.80       25.66      1.08 o
  -2   6   5        0.00       -0.44      0.44 o
  -1   6   5        0.05       -0.18      0.27 o
   0   6   5       22.67       29.21      0.80 o
   1   6   5       83.58       82.20      1.42 o
   2   6   5       19.18       23.17      0.76 o
   3   6   5      770.13      776.70      8.16 o
   4   6   5      280.16      298.13      3.70 o
   5   6   5      156.88      154.25      2.16 o
   6   6   5      124.22      132.09      2.34 o
   7   6   5        0.63        0.92      0.39 o
   8   6   5        2.84        3.29      0.57 o
   9   6   5        0.48        0.00      1.05 o
  10   6   5        0.35        0.53      0.45 o
  -6   7   5        9.77       13.08      1.11 o
  -5   7   5       23.15       22.78      1.29 o
  -4   7   5       16.45       16.78      1.16 o
  -3   7   5       70.26       61.13      2.10 o
  -2   7   5      108.57      108.02      2.36 o
  -1   7   5      102.76       97.54      1.68 o
   0   7   5      471.50      458.31      5.98 o
   1   7   5      221.73      219.96      3.47 o
   2   7   5      563.74      553.54      6.53 o
   3   7   5      429.99      441.12      7.04 o
   4   7   5       82.89       79.14      1.33 o
   5   7   5       40.38       41.68      1.37 o
   6   7   5        0.91       -0.34      0.54 o
   7   7   5        0.33        0.16      0.45 o
   8   7   5        3.48        3.12      0.94 o
   9   7   5       19.32       20.87      1.41 o
  -5   8   5       15.55       17.06      1.24 o
  -4   8   5        3.65        4.04      0.78 o
  -3   8   5       16.50       15.68      1.58 o
  -2   8   5       21.75       22.02      1.07 o
  -1   8   5        0.73        0.66      0.53 o
   0   8   5      142.21      140.95      2.39 o
   1   8   5      158.95      151.48      2.96 o
   2   8   5        6.30        5.18      0.50 o
   3   8   5      119.96      112.02      2.53 o
   4   8   5       55.23       52.21      1.87 o
   5   8   5        2.49        1.38      0.65 o
   6   8   5        0.26       -0.41      0.57 o
   7   8   5        4.51        5.36      1.15 o
   8   8   5        1.70        3.50      1.06 o
   9   8   5       23.21       23.82      1.40 o
  -5   9   5        2.54        2.86      0.84 o
  -4   9   5        7.86        6.35      0.92 o
  -3   9   5        8.27       10.33      1.12 o
  -2   9   5       83.73       84.36      2.70 o
  -1   9   5        0.17        0.42      0.55 o
   0   9   5      181.98      169.26      3.46 o
   1   9   5       81.85       71.13      1.75 o
   2   9   5        0.30        0.83      0.55 o
   3   9   5       52.33       52.00      1.66 o
   4   9   5      140.64      135.30      2.99 o
   5   9   5        2.08        0.68      0.71 o
   6   9   5      106.79      105.68      3.04 o
   7   9   5        0.18        0.60      0.72 o
   8   9   5       45.17       46.30      1.97 o
   9   9   5        5.52        5.98      1.00 o
  -4  10   5        7.05        7.45      1.05 o
  -3  10   5        1.52        1.07      0.84 o
  -2  10   5       51.13       48.44      2.15 o
  -1  10   5        4.72        4.22      0.85 o
   0  10   5       31.29       31.55      1.96 o
   1  10   5       24.86       26.33      2.51 o
   2  10   5       28.17       22.78      1.20 o
   3  10   5       23.43       22.83      1.56 o
   4  10   5        0.04       -0.57      0.69 o
   5  10   5        3.27        2.81      0.86 o
   6  10   5        0.33        0.35      0.77 o
   7  10   5       29.96       34.55      2.60 o
   8  10   5        2.33        1.62      0.89 o
  -3  11   5       11.10       11.92      3.32 o
  -2  11   5        6.34        9.76      2.09 o
  -1  11   5        5.96       10.70      1.42 o
   0  11   5        3.40        4.36      1.37 o
   1  11   5       31.57       35.03      2.18 o
   2  11   5        2.17        0.85      0.96 o
   3  11   5        4.52        3.51      1.12 o
   4  11   5       25.48       23.10      1.69 o
   5  11   5        1.08        0.46      0.85 o
   6  11   5       44.64       44.08      2.12 o
   7  11   5       17.44       16.82      1.48 o
  -2  12   5        5.05        5.55      2.03 o
  -1  12   5        0.00       -1.15      1.30 o
   0  12   5        0.40        0.28      1.04 o
   1  12   5       12.75       12.58      1.62 o
   2  12   5       19.17       18.93      1.84 o
   3  12   5        2.86        2.35      1.80 o
   4  12   5       30.69       31.80      2.29 o
   5  12   5        1.40        2.29      1.01 o
   6  12   5       12.33       14.27      1.46 o
   0  13   5        0.52        2.10      1.30 o
   1  13   5       19.52       21.83      2.09 o
   2  13   5       11.08       13.05      2.70 o
   3  13   5       13.29       10.60      2.58 o
   4  13   5       18.90       19.87      3.17 o
  -1  -9   6        0.00       -0.39      1.05 o
   0  -9   6        5.15        6.56      1.43 o
   1  -9   6       13.71       14.40      1.80 o
   2  -9   6        0.03       -0.69      1.21 o
  -3  -8   6        9.16        9.20      1.61 o
  -2  -8   6        1.38        3.41      1.20 o
  -1  -8   6       21.20       24.43      1.63 o
   0  -8   6        9.36       12.11      1.30 o
   1  -8   6       73.65       72.23      2.67 o
   2  -8   6        0.76        0.40      1.07 o
   3  -8   6       10.02        9.82      1.55 o
   4  -8   6        1.31        0.49      1.14 o
  -4  -7   6       15.63       19.71      1.52 o
  -3  -7   6       10.44       13.97      1.64 o
  -2  -7   6       57.99       68.57      3.11 o
  -1  -7   6        1.73        0.69      0.79 o
   0  -7   6       25.57       32.85      1.72 o
   1  -7   6        7.03        6.60      1.92 o
   2  -7   6        6.26        5.62      1.60 o
   3  -7   6        1.41        2.04      1.31 o
   4  -7   6        3.98        4.71      1.67 o
   5  -7   6        0.24        0.44      1.12 o
  -5  -6   6        2.40        4.27      0.88 o
  -4  -6   6        4.30        5.21      1.00 o
  -3  -6   6       11.78       11.81      1.18 o
  -2  -6   6      162.26      154.79      3.38 o
  -1  -6   6       60.88       57.00      3.07 o
   0  -6   6        0.74       -0.26      1.23 o
   1  -6   6       13.55       13.44      1.13 o
   2  -6   6       16.48       14.55      1.52 o
   3  -6   6        5.73        7.21      1.07 o
   4  -6   6       10.39       10.79      1.27 o
   5  -6   6        0.55       -0.82      1.03 o
   6  -6   6        2.56        4.01      1.13 o
  -6  -5   6        0.21        1.10      0.82 o
  -5  -5   6        5.71        6.35      0.89 o
  -4  -5   6       14.48       13.85      1.19 o
  -3  -5   6        6.31        6.57      0.81 o
  -2  -5   6       75.45       73.36      2.24 o
  -1  -5   6        1.79        2.13      0.55 o
   0  -5   6        1.62        0.86      0.52 o
   1  -5   6      117.13      112.49      2.98 o
   2  -5   6       38.15       35.53      1.24 o
   3  -5   6       37.90       39.14      1.56 o
   4  -5   6       16.66       16.09      1.39 o
   5  -5   6        3.22        3.14      0.93 o
   6  -5   6        0.01       -0.75      0.75 o
   7  -5   6       17.49       17.41      2.07 o
  -6  -4   6        0.22       -0.36      0.72 o
  -5  -4   6       10.09       10.90      1.46 o
  -4  -4   6       24.46       27.11      1.31 o
  -3  -4   6       65.86       61.08      1.85 o
  -2  -4   6      124.77      107.04      2.23 o
  -1  -4   6        1.73        2.38      0.57 o
   0  -4   6       75.27       70.55      1.82 o
   1  -4   6        2.94        1.19      0.33 o
   2  -4   6       20.56       17.56      0.89 o
   3  -4   6       18.42       16.60      0.88 o
   4  -4   6       20.31       17.80      1.29 o
   5  -4   6       36.19       38.22      1.95 o
   6  -4   6       37.32       36.63      2.46 o
   7  -4   6       21.16       20.75      1.68 o
   8  -4   6        4.05        3.14      1.04 o
  -7  -3   6       11.61       14.87      1.27 o
  -6  -3   6        7.12        5.67      0.94 o
  -5  -3   6       28.35       29.82      1.33 o
  -4  -3   6      132.11      122.55      2.77 o
  -3  -3   6        1.90        1.62      0.49 o
  -2  -3   6       19.30       15.31      0.89 o
  -1  -3   6      209.13      209.44      2.95 o
   0  -3   6      420.50      414.39      5.50 o
   1  -3   6       59.27       56.48      1.22 o
   2  -3   6      447.56      434.20      6.68 o
   3  -3   6        0.70        0.46      0.34 o
   4  -3   6      326.93      323.94      5.39 o
   5  -3   6       44.49       43.25      1.66 o
   6  -3   6       14.40       12.85      1.00 o
   7  -3   6        4.22        4.93      1.02 o
   8  -3   6       13.74       15.23      1.78 o
  -7  -2   6        0.17        1.22      0.76 o
  -6  -2   6        8.52       10.01      1.05 o
  -5  -2   6        2.74        2.96      0.63 o
  -4  -2   6       16.68       15.93      0.93 o
  -3  -2   6       49.62       45.39      1.66 o
  -2  -2   6       60.34       58.67      1.23 o
  -1  -2   6      267.76      263.79      3.46 o
   0  -2   6        9.83        9.28      0.53 o
   1  -2   6      328.53      330.24      4.14 o
   2  -2   6       81.93       75.12      1.29 o
   3  -2   6       55.50       56.63      1.26 o
   4  -2   6      103.87      105.60      1.82 o
   5  -2   6       17.96       15.58      0.86 o
   6  -2   6       14.66       14.43      0.83 o
   7  -2   6       31.76       34.14      1.46 o
   8  -2   6        9.95       10.77      2.10 o
   9  -2   6        0.93       -0.50      0.72 o
  -7  -1   6       14.30       17.14      1.26 o
  -6  -1   6        0.69        0.31      0.66 o
  -5  -1   6       25.43       24.53      1.32 o
  -4  -1   6      120.27      122.72      2.57 o
  -3  -1   6      309.68      300.81      4.05 o
  -2  -1   6      184.22      187.45      2.24 o
  -1  -1   6      636.82      628.45      7.29 o
   0  -1   6       76.91       83.67      1.42 o
   1  -1   6      155.83      161.66      2.43 o
   2  -1   6        0.38        0.56      0.31 o
   3  -1   6       20.21       21.39      0.53 o
   4  -1   6       21.47       25.23      0.71 o
   5  -1   6       48.20       50.22      1.24 o
   6  -1   6        1.79        1.40      0.38 o
   7  -1   6       57.07       56.84      1.56 o
   8  -1   6       16.01       15.65      0.98 o
   9  -1   6        5.93        5.60      0.87 o
  -7   0   6        3.94        4.57      1.51 o
  -6   0   6       24.35       28.76      1.47 o
  -5   0   6       17.68       18.05      0.97 o
  -4   0   6       79.94       83.66      1.74 o
  -3   0   6        6.74        6.10      0.43 o
  -2   0   6       24.82       30.79      0.68 o
  -1   0   6       45.40       36.17      0.71 o
   0   0   6      312.17      291.66      3.64 o
   1   0   6        0.80        2.08      0.23 o
   2   0   6      281.46      261.13      3.27 o
   3   0   6       25.10       24.73      0.56 o
   4   0   6      193.18      196.22      2.96 o
   5   0   6      415.57      422.94      4.94 o
   6   0   6       31.01       27.07      0.84 o
   7   0   6       15.01       16.61      0.70 o
   8   0   6        2.99        3.64      0.50 o
   9   0   6        0.00       -0.50      0.69 o
  -7   1   6        0.02       -0.44      0.61 o
  -6   1   6       10.37       11.27      0.89 o
  -5   1   6        3.92        3.66      0.63 o
  -4   1   6      126.57      120.55      2.18 o
  -3   1   6      182.33      177.09      2.67 o
  -2   1   6       10.65       17.08      0.55 o
  -1   1   6       11.87       12.17      0.47 o
   0   1   6      160.60      173.42      2.20 o
   1   1   6       47.73       50.12      0.90 o
   2   1   6       47.16       60.28      1.32 o
   3   1   6        6.82        4.69      0.29 o
   4   1   6        6.63        4.93      0.35 o
   5   1   6      211.71      201.23      2.38 o
   6   1   6       36.39       34.29      0.90 o
   7   1   6       18.77       18.93      0.69 o
   8   1   6       15.26       16.47      0.87 o
   9   1   6        0.03       -0.10      0.92 o
  -7   2   6        4.07        4.19      0.75 o
  -6   2   6       25.37       25.80      1.23 o
  -5   2   6       11.00       10.09      0.82 o
  -4   2   6      173.06      159.60      3.14 o
  -3   2   6      137.88      132.94      2.17 o
  -2   2   6        5.61        5.45      0.34 o
  -1   2   6        0.23        0.84      0.24 o
   0   2   6      185.71      220.09      2.67 o
   1   2   6       34.95       39.56      0.77 o
   2   2   6     1125.22     1175.30     12.05 o
   3   2   6     1066.40     1165.55     11.22 o
   4   2   6       27.18       24.13      0.67 o
   5   2   6      335.51      326.14      3.81 o
   6   2   6        2.28        3.59      0.30 o
   7   2   6       64.25       61.86      1.18 o
   8   2   6        5.70        5.47      0.43 o
   9   2   6        1.02        0.88      0.36 o
  10   2   6        3.34        2.64      0.80 o
  -7   3   6        0.31        0.27      0.67 o
  -6   3   6       62.29       65.76      1.98 o
  -5   3   6       40.53       40.60      2.03 o
  -4   3   6       10.99       11.62      1.00 o
  -3   3   6       33.61       35.70      1.01 o
  -2   3   6        0.11       -0.01      0.25 o
  -1   3   6        2.49        2.33      0.29 o
   0   3   6      181.38      187.61      2.85 o
   1   3   6       10.65       12.73      0.56 o
   2   3   6      993.76     1013.27     10.46 o
   3   3   6      282.51      287.63      3.68 o
   4   3   6      343.19      355.22      4.51 o
   5   3   6       35.38       36.20      0.73 o
   6   3   6        0.05       -0.22      0.22 o
   7   3   6       31.19       29.26      0.74 o
   8   3   6        0.19        0.24      0.36 o
   9   3   6        8.65        7.76      0.45 o
  10   3   6        0.01        0.22      0.62 o
  -7   4   6       53.10       52.35      1.88 o
  -6   4   6       22.03       25.12      1.30 o
  -5   4   6        5.36        5.40      0.76 o
  -4   4   6       19.72       16.56      0.95 o
  -3   4   6      272.28      287.11      5.18 o
  -2   4   6      147.55      149.23      2.52 o
  -1   4   6      111.86      108.40      1.77 o
   0   4   6      465.62      420.57      5.02 o
   1   4   6        0.62        0.04      0.23 o
   2   4   6      253.03      220.32      2.82 o
   3   4   6       44.51       39.82      0.83 o
   4   4   6       48.12       49.56      1.72 o
   5   4   6        1.65        2.54      0.28 o
   6   4   6       76.88       80.67      1.34 o
   7   4   6       18.48       16.77      0.59 o
   8   4   6        1.53        1.21      0.31 o
   9   4   6        1.40        0.36      0.35 o
  10   4   6       10.11       10.78      1.10 o
  -6   5   6        0.28        0.41      0.71 o
  -5   5   6        1.78        1.40      0.66 o
  -4   5   6       16.74       16.00      0.97 o
  -3   5   6       87.92       85.23      1.83 o
  -2   5   6       26.84       25.90      0.78 o
  -1   5   6       37.46       32.93      0.84 o
   0   5   6      284.96      284.22      3.92 o
   1   5   6       36.87       36.61      1.20 o
   2   5   6      421.81      461.02      5.90 o
   3   5   6      380.98      396.65      4.67 o
   4   5   6       11.08       11.22      0.50 o
   5   5   6        3.33        3.03      0.42 o
   6   5   6       84.36       74.37      1.66 o
   7   5   6       19.41       20.23      0.81 o
   8   5   6       50.66       52.07      1.14 o
   9   5   6       60.21       61.92      1.37 o
  10   5   6        0.80        1.45      1.18 o
  -6   6   6       11.08       11.24      1.05 o
  -5   6   6       29.19       32.04      1.46 o
  -4   6   6        5.11        4.02      0.71 o
  -3   6   6       23.16       22.81      1.76 o
  -2   6   6       44.34       40.05      1.33 o
  -1   6   6       27.75       25.51      0.86 o
   0   6   6      191.22      170.70      2.66 o
   1   6   6       16.99       16.16      0.76 o
   2   6   6       12.07       11.67      0.53 o
   3   6   6        9.51        6.95      0.48 o
   4   6   6       17.21       17.24      0.57 o
   5   6   6      135.69      125.27      3.71 o
   6   6   6      162.51      157.20      2.70 o
   7   6   6        0.24        0.38      0.45 o
   8   6   6       91.07       95.99      2.40 o
   9   6   6       17.39       20.45      0.89 o
  10   6   6        0.26       -0.11      0.81 o
  -6   7   6        6.70        7.39      0.98 o
  -5   7   6       13.82       15.12      1.15 o
  -4   7   6        2.91        2.86      0.71 o
  -3   7   6       51.46       50.69      2.24 o
  -2   7   6       93.87       95.79      2.73 o
  -1   7   6       89.84       89.16      2.10 o
   0   7   6      170.79      162.36      2.60 o
   1   7   6       29.26       34.21      1.00 o
   2   7   6       82.73       82.87      1.52 o
   3   7   6      663.32      660.39     11.24 o
   4   7   6        7.28        8.70      0.62 o
   5   7   6       95.54      102.81      2.34 o
   6   7   6       17.50       20.58      1.01 o
   7   7   6        0.27       -0.18      0.53 o
   8   7   6        6.71        9.18      0.99 o
   9   7   6       10.47       10.61      1.10 o
  -5   8   6       23.00       25.74      1.46 o
  -4   8   6        0.02       -0.51      0.60 o
  -3   8   6       66.56       67.64      3.18 o
  -2   8   6       16.50       14.62      1.35 o
  -1   8   6       16.18       12.91      0.87 o
   0   8   6        3.49        1.81      0.57 o
   1   8   6        0.04       -0.07      0.40 o
   2   8   6       79.72       76.67      1.61 o
   3   8   6      241.62      232.45      4.27 o
   4   8   6      158.26      153.09      3.11 o
   5   8   6        1.79        1.11      0.62 o
   6   8   6       62.67       65.46      2.74 o
   7   8   6        3.97        4.72      0.83 o
   8   8   6        4.96        3.78      0.80 o
   9   8   6        0.34        0.10      0.81 o
  -4   9   6        2.15        1.39      0.85 o
  -3   9   6        3.08        4.40      0.96 o
  -2   9   6       13.98       15.38      1.27 o
  -1   9   6        0.39       -0.02      0.54 o
   0   9   6      114.95      112.15      2.73 o
   1   9   6       60.08       60.10      1.83 o
   2   9   6        5.20        4.41      0.69 o
   3   9   6       20.43       18.92      1.05 o
   4   9   6       46.43       44.69      1.59 o
   5   9   6        3.23        5.14      0.90 o
   6   9   6       50.11       50.64      2.09 o
   7   9   6       31.83       28.21      1.59 o
   8   9   6        0.19        1.04      0.80 o
   9   9   6        2.07        2.05      0.86 o
  -4  10   6        0.34        0.55      0.74 o
  -3  10   6        0.00       -0.26      1.27 o
  -2  10   6        5.75        4.42      1.20 o
  -1  10   6        0.01       -0.44      0.75 o
   0  10   6       52.73       48.81      2.42 o
   1  10   6      124.34      121.97      8.56 o
   2  10   6       20.78       20.24      1.62 o
   3  10   6       37.53       36.31      1.51 o
   4  10   6       20.73       20.85      1.43 o
   5  10   6       19.23       18.51      1.40 o
   6  10   6       14.89       16.57      1.57 o
   7  10   6        2.99        2.21      0.91 o
   8  10   6        0.22       -0.16      0.81 o
  -3  11   6        4.68        4.57      1.29 o
  -2  11   6       17.17       19.25      2.64 o
  -1  11   6       19.57       21.90      2.61 o
   0  11   6       21.79       27.59      1.99 o
   1  11   6       52.90       55.74      3.54 o
   2  11   6        1.11        0.00      0.91 o
   3  11   6       13.90       15.36      2.78 o
   4  11   6        8.43        8.43      1.15 o
   5  11   6        0.29       -0.77      0.77 o
   6  11   6        4.63        4.63      1.08 o
   7  11   6        0.67       -0.06      1.08 o
  -1  12   6        1.90        1.09      1.58 o
   0  12   6       12.49       13.78      1.66 o
   1  12   6        6.75        7.80      1.41 o
   2  12   6        3.64        3.36      1.20 o
   3  12   6        0.83        3.52      1.95 o
   4  12   6        6.70        7.09      1.56 o
   5  12   6        0.31        1.14      0.96 o
   6  12   6       20.10       22.28      1.72 o
   0  13   6        1.49       -0.21      1.68 o
   1  13   6        0.99        0.55      1.23 o
   2  13   6        0.87       -1.56      1.56 o
   3  13   6        3.40        3.90      2.04 o
   4  13   6        9.09        8.34      2.63 o
  -2  -8   7       13.09        9.84      1.67 o
  -1  -8   7        0.97       -0.94      1.02 o
   0  -8   7        0.13       -0.81      0.81 o
   1  -8   7       22.56       26.67      2.21 o
   2  -8   7        5.34        3.31      1.29 o
   3  -8   7        8.75       12.33      1.73 o
  -3  -7   7       11.82       16.09      1.86 o
  -2  -7   7        3.45        3.09      1.22 o
  -1  -7   7        0.34        0.36      0.84 o
   0  -7   7       25.70       31.81      1.78 o
   1  -7   7       17.17       14.82      2.37 o
   2  -7   7        0.00       -0.74      1.20 o
   3  -7   7        1.41        0.05      1.37 o
   4  -7   7        6.64        7.42      2.00 o
  -4  -6   7        2.75        1.58      0.90 o
  -3  -6   7        3.39        2.42      1.11 o
  -2  -6   7       20.62       19.26      1.80 o
  -1  -6   7       35.78       37.70      1.84 o
   0  -6   7        3.37        5.42      0.96 o
   1  -6   7       31.23       32.08      1.97 o
   2  -6   7        0.09        0.60      0.65 o
   3  -6   7        9.93       13.81      1.66 o
   4  -6   7        5.33        6.19      1.69 o
   5  -6   7        0.60        1.02      1.21 o
   6  -6   7        5.73        4.91      1.76 o
  -5  -5   7        1.75        1.19      0.74 o
  -4  -5   7        0.09        0.20      0.65 o
  -3  -5   7       14.21       16.99      1.15 o
  -2  -5   7      102.43      102.78      2.59 o
  -1  -5   7       96.08       92.79      2.78 o
   0  -5   7        2.01        2.03      0.87 o
   1  -5   7       26.13       23.03      1.75 o
   2  -5   7        3.34        3.55      0.68 o
   3  -5   7        9.84        7.52      1.29 o
   4  -5   7        2.15        0.24      0.98 o
   5  -5   7        0.96        2.39      0.94 o
   6  -5   7        1.56        0.19      0.93 o
   7  -5   7        4.58        4.85      1.20 o
  -5  -4   7        0.63        1.07      0.67 o
  -4  -4   7       11.88       12.21      1.44 o
  -3  -4   7        3.88        3.33      0.85 o
  -2  -4   7       77.85       80.27      2.24 o
  -1  -4   7       55.92       60.43      1.82 o
   0  -4   7       18.56       22.69      1.32 o
   1  -4   7       40.23       43.50      1.51 o
   2  -4   7        7.79        6.74      0.74 o
   3  -4   7       35.60       34.09      1.17 o
   4  -4   7       35.29       32.83      2.59 o
   5  -4   7       14.48       13.57      1.10 o
   6  -4   7        0.24        0.39      0.88 o
   7  -4   7       65.08       69.57      2.98 o
  -6  -3   7        2.92        2.50      0.93 o
  -5  -3   7       29.36       32.54      1.47 o
  -4  -3   7      108.28      111.88      2.73 o
  -3  -3   7        1.92        0.98      0.58 o
  -2  -3   7       16.47       17.41      1.01 o
  -1  -3   7       21.01       22.97      1.10 o
   0  -3   7       14.41       16.02      0.76 o
   1  -3   7       46.71       45.87      1.39 o
   2  -3   7       24.47       25.27      1.17 o
   3  -3   7       52.55       52.42      1.57 o
   4  -3   7      132.29      131.28      2.80 o
   5  -3   7        0.55        0.18      0.64 o
   6  -3   7       67.12       68.43      2.22 o
   7  -3   7       16.72       15.71      1.47 o
   8  -3   7        2.08        3.08      0.96 o
  -6  -2   7       10.96       12.43      1.19 o
  -5  -2   7        1.95        2.63      0.80 o
  -4  -2   7      103.82      101.37      2.50 o
  -3  -2   7       24.34       22.63      0.99 o
  -2  -2   7       60.11       57.27      1.69 o
  -1  -2   7       82.27       80.73      1.65 o
   0  -2   7        3.17        2.89      0.49 o
   1  -2   7       24.82       22.71      0.83 o
   2  -2   7        6.50        6.40      0.53 o
   3  -2   7        0.82        0.89      0.37 o
   4  -2   7      138.81      130.48      2.60 o
   5  -2   7      208.19      205.22      4.41 o
   6  -2   7        1.85        1.96      0.63 o
   7  -2   7        4.38        4.45      0.85 o
   8  -2   7        2.31        2.21      0.88 o
  -6  -1   7        3.51        4.20      1.02 o
  -5  -1   7        8.26        7.55      0.96 o
  -4  -1   7        8.54        9.03      0.78 o
  -3  -1   7       10.39        9.80      0.68 o
  -2  -1   7        0.00       -0.26      0.42 o
  -1  -1   7       75.77       70.99      1.39 o
   0  -1   7        4.87        3.65      0.41 o
   1  -1   7      188.63      191.07      2.67 o
   2  -1   7      118.37      105.76      1.73 o
   3  -1   7       39.12       38.89      0.91 o
   4  -1   7      209.30      207.39      3.03 o
   5  -1   7       69.10       66.49      1.55 o
   6  -1   7       10.77        9.93      0.74 o
   7  -1   7        2.72        1.99      0.64 o
   8  -1   7        2.27        2.07      0.63 o
   9  -1   7        1.02        0.41      0.73 o
  -7   0   7       15.11       16.29      1.76 o
  -6   0   7        2.79        3.55      0.86 o
  -5   0   7       33.91       32.53      1.58 o
  -4   0   7        1.08        1.61      0.74 o
  -3   0   7        4.68        4.18      0.51 o
  -2   0   7      190.83      192.28      2.85 o
  -1   0   7       42.62       44.62      1.27 o
   0   0   7        0.18        0.45      0.34 o
   1   0   7       11.78       15.01      0.77 o
   2   0   7      558.84      561.33      7.04 o
   3   0   7      477.87      484.72      7.41 o
   4   0   7      104.82      104.73      1.73 o
   5   0   7       48.22       50.78      1.17 o
   6   0   7       46.43       45.00      1.34 o
   7   0   7        9.19        8.84      0.68 o
   8   0   7        3.60        3.43      0.55 o
   9   0   7        1.18       -0.21      0.69 o
  -7   1   7        0.94        0.18      0.78 o
  -6   1   7        3.97        3.58      0.86 o
  -5   1   7        0.19       -0.13      0.52 o
  -4   1   7        4.33        4.67      0.86 o
  -3   1   7       10.03       10.05      0.66 o
  -2   1   7        3.24        3.62      0.35 o
  -1   1   7      343.05      351.52      4.38 o
   0   1   7      291.44      307.05      3.87 o
   1   1   7      417.33      448.32      5.35 o
   2   1   7      808.01      826.26      9.64 o
   3   1   7        0.51        0.41      0.22 o
   4   1   7       17.63       19.02      0.62 o
   5   1   7       59.20       61.47      1.56 o
   6   1   7       21.96       21.08      0.76 o
   7   1   7       17.22       17.93      0.71 o
   8   1   7       14.94       14.34      0.72 o
   9   1   7        1.02        1.27      0.38 o
  -7   2   7        6.43        5.66      0.97 o
  -6   2   7        2.39        1.71      0.70 o
  -5   2   7        2.65        3.72      0.69 o
  -4   2   7       96.19       93.76      2.29 o
  -3   2   7      189.32      181.22      3.06 o
  -2   2   7       17.76       18.78      0.62 o
  -1   2   7      138.38      126.32      1.94 o
   0   2   7      152.05      140.79      2.07 o
   1   2   7       14.77       12.92      0.75 o
   2   2   7       15.76       12.35      0.53 o
   3   2   7       11.02        9.13      0.70 o
   4   2   7       74.61       75.80      1.44 o
   5   2   7       21.54       16.31      0.56 o
   6   2   7       48.85       48.35      1.12 o
   7   2   7       29.34       26.44      0.99 o
   8   2   7        8.99        9.88      0.60 o
   9   2   7        0.42       -0.07      0.45 o
  10   2   7       17.80       17.95      0.88 o
  -6   3   7       29.07       29.19      1.43 o
  -5   3   7        9.54        9.88      0.88 o
  -4   3   7      262.40      255.89      6.22 o
  -3   3   7      305.26      291.65      4.47 o
  -2   3   7       33.59       31.66      0.96 o
  -1   3   7      238.58      221.42      2.98 o
   0   3   7        0.38        0.41      0.27 o
   1   3   7       54.73       55.66      1.09 o
   2   3   7        0.08        0.38      0.21 o
   3   3   7       73.88       87.03      1.60 o
   4   3   7       11.91        8.84      0.42 o
   5   3   7      303.35      300.26      3.63 o
   6   3   7       40.10       39.12      0.98 o
   7   3   7       52.44       54.21      1.17 o
   8   3   7       32.69       32.42      0.90 o
   9   3   7        0.06       -0.31      0.31 o
  10   3   7        0.04        0.12      0.39 o
  -6   4   7       14.09       15.75      1.16 o
  -5   4   7        2.51        1.54      1.06 o
  -4   4   7       20.12       19.11      1.06 o
  -3   4   7       14.49       12.59      0.74 o
  -2   4   7      103.38       95.59      2.19 o
  -1   4   7       12.35       10.60      0.54 o
   0   4   7      138.55      123.79      1.90 o
   1   4   7       24.35       21.45      0.71 o
   2   4   7       13.47       14.29      0.53 o
   3   4   7        2.12        2.52      0.28 o
   4   4   7      131.53      134.94      2.33 o
   5   4   7      138.62      137.77      2.13 o
   6   4   7      122.55      120.46      2.07 o
   7   4   7        1.12        0.92      0.31 o
   8   4   7       83.44       86.02      1.60 o
   9   4   7       32.00       31.15      0.93 o
  10   4   7        0.30        0.40      0.40 o
  -6   5   7       46.61       49.11      1.91 o
  -5   5   7       60.02       60.95      1.98 o
  -4   5   7       18.65       19.97      1.35 o
  -3   5   7       83.12       78.90      2.08 o
  -2   5   7       36.81       35.39      1.28 o
  -1   5   7       93.08       91.94      2.14 o
   0   5   7       35.88       34.99      0.91 o
   1   5   7        4.52        3.90      0.37 o
   2   5   7      402.27      405.21      4.61 o
   3   5   7      336.52      331.93      4.39 o
   4   5   7        0.02        0.24      0.26 o
   5   5   7       82.49       80.34      1.87 o
   6   5   7       23.31       24.25      0.83 o
   7   5   7        0.39        0.77      0.32 o
   8   5   7        2.14        1.28      0.46 o
   9   5   7        0.01       -0.37      0.37 o
  10   5   7        3.65        4.36      0.57 o
  -6   6   7        2.13        2.44      0.95 o
  -5   6   7        0.00       -0.24      0.65 o
  -4   6   7        3.97        2.68      0.67 o
  -3   6   7        2.55        2.19      0.63 o
  -2   6   7        9.80        9.69      1.22 o
  -1   6   7        0.55        1.10      0.43 o
   0   6   7      115.72      120.71      2.09 o
   1   6   7        0.01       -0.32      0.32 o
   2   6   7      402.10      392.16      5.56 o
   3   6   7      575.09      589.58      6.89 o
   4   6   7      219.63      224.05      2.98 o
   5   6   7       28.14       33.68      1.36 o
   6   6   7       75.09       80.75      2.72 o
   7   6   7        6.58        5.00      0.64 o
   8   6   7        0.67        0.10      0.51 o
   9   6   7       18.08       18.07      0.94 o
  10   6   7        0.08        0.76      0.83 o
  -5   7   7        0.00       -0.67      0.67 o
  -4   7   7        3.88        2.31      0.71 o
  -3   7   7        0.30        0.60      0.71 o
  -2   7   7       35.34       36.00      2.03 o
  -1   7   7        0.23       -0.47      0.47 o
   0   7   7      358.26      340.96      5.22 o
   1   7   7      114.04      105.63      1.95 o
   2   7   7      250.57      245.96      3.41 o
   3   7   7      112.27      113.45      1.88 o
   4   7   7       25.64       23.43      0.95 o
   5   7   7        4.42        3.15      0.95 o
   6   7   7       19.80       20.88      1.21 o
   7   7   7       21.31       22.16      1.42 o
   8   7   7       36.71       36.36      1.81 o
   9   7   7        0.80        0.78      0.74 o
  -5   8   7        5.93        4.54      0.92 o
  -4   8   7        1.49        0.35      0.67 o
  -3   8   7       89.62       87.81      2.84 o
  -2   8   7       36.43       36.77      1.79 o
  -1   8   7      172.23      156.86      3.89 o
   0   8   7      163.18      151.94      3.38 o
   1   8   7       11.91       11.61      0.69 o
   2   8   7       77.62       76.04      1.99 o
   3   8   7       17.38       16.00      0.95 o
   4   8   7       13.96       13.19      0.88 o
   5   8   7        1.88        1.23      0.79 o
   6   8   7        0.19       -0.25      0.67 o
   7   8   7        2.62        1.80      1.17 o
   8   8   7       19.45       20.36      1.49 o
   9   8   7       19.42       19.63      1.65 o
  -4   9   7        2.74        1.85      0.81 o
  -3   9   7        3.56        4.11      1.69 o
  -2   9   7       26.24       27.76      1.63 o
  -1   9   7        2.99        1.75      0.63 o
   0   9   7       43.31       45.08      1.87 o
   1   9   7       73.25       65.90      2.19 o
   2   9   7        5.76        3.53      0.67 o
   3   9   7        1.01        0.50      0.51 o
   4   9   7        6.84        5.54      0.90 o
   5   9   7        0.76        0.76      0.70 o
   6   9   7       68.76       66.17      2.35 o
   7   9   7        6.91        6.57      0.97 o
   8   9   7       50.24       51.64      2.12 o
   9   9   7       31.16       34.15      2.06 o
  -3  10   7        9.00        6.84      1.41 o
  -2  10   7       16.63       16.20      1.70 o
  -1  10   7        0.10       -0.33      1.25 o
   0  10   7        2.83        3.90      1.08 o
   1  10   7        8.86        8.05      1.27 o
   2  10   7        8.32        7.06      0.96 o
   3  10   7       14.97       16.19      1.09 o
   4  10   7       11.77       14.81      1.26 o
   5  10   7       27.84       25.43      1.60 o
   6  10   7       33.02       38.76      1.92 o
   7  10   7        1.06        0.24      0.81 o
   8  10   7        0.04        0.16      0.85 o
  -2  11   7       10.71       10.82      2.23 o
  -1  11   7       12.97       14.88      2.45 o
   0  11   7        0.19       -0.83      0.92 o
   1  11   7       43.65       45.01      2.52 o
   2  11   7        0.11        0.26      0.91 o
   3  11   7       68.00       78.22      3.35 o
   4  11   7       32.37       31.98      1.81 o
   5  11   7        4.98        5.89      1.10 o
   6  11   7       50.19       48.04      2.28 o
   7  11   7       16.67       16.82      1.80 o
  -1  12   7        0.24        2.18      1.60 o
   0  12   7        4.29        5.50      1.90 o
   1  12   7        0.19        1.80      1.14 o
   2  12   7        0.90        1.75      1.16 o
   3  12   7        5.17        8.76      2.25 o
   4  12   7       31.04       34.10      4.26 o
   5  12   7        0.99        1.23      0.98 o
   6  12   7        6.39        6.95      1.26 o
   1  13   7       30.38       32.12      2.52 o
   2  13   7        5.79        6.82      2.40 o
   3  13   7        8.50        7.19      2.46 o
   4  13   7        6.97       11.63      2.68 o
   5  13   7        0.14        1.08      2.00 o
  -2  -7   8      100.11      111.72     11.93 o
  -1  -7   8        0.12       -0.66      1.05 o
   0  -7   8       14.84       17.28      2.14 o
   1  -7   8       14.52       20.88      2.44 o
   2  -7   8       10.54       13.29      2.32 o
   3  -7   8        3.07        3.27      1.83 o
  -3  -6   8        3.90        3.19      1.94 o
  -2  -6   8        0.09       -0.93      0.95 o
  -1  -6   8        3.74        2.85      0.95 o
   0  -6   8        8.08       10.93      1.22 o
   1  -6   8        0.38        0.05      0.89 o
   2  -6   8        0.77        0.61      1.32 o
   3  -6   8        0.74        0.96      1.39 o
   4  -6   8        0.53       -0.93      0.93 o
   5  -6   8        0.42        1.48      1.07 o
  -4  -5   8       21.95       21.96      1.60 o
  -3  -5   8        4.78        2.16      1.11 o
  -2  -5   8        3.37        2.99      1.07 o
  -1  -5   8        6.57        6.07      1.13 o
   0  -5   8        1.01        0.21      0.84 o
   1  -5   8        3.49        2.73      1.01 o
   2  -5   8        0.02       -0.49      0.60 o
   3  -5   8        3.19        3.22      0.90 o
   4  -5   8       13.33       13.50      1.99 o
   5  -5   8        0.08       -0.54      1.33 o
   6  -5   8       15.12       17.28      2.33 o
  -5  -4   8       16.39       16.94      1.90 o
  -4  -4   8       26.04       27.12      1.45 o
  -3  -4   8        0.20        0.80      0.65 o
  -2  -4   8        0.18       -0.13      0.69 o
  -1  -4   8       13.57       13.61      1.37 o
   0  -4   8        1.02        1.30      0.81 o
   1  -4   8        5.33        6.65      1.07 o
   2  -4   8        0.49        0.52      0.54 o
   3  -4   8        2.08        3.22      0.83 o
   4  -4   8       42.70       45.04      2.72 o
   5  -4   8       32.10       28.52      1.35 o
   6  -4   8        0.87        2.06      0.98 o
   7  -4   8        0.11       -0.80      1.04 o
  -5  -3   8        0.60        0.53      0.78 o
  -4  -3   8        8.07       10.40      0.98 o
  -3  -3   8        4.20        4.90      0.78 o
  -2  -3   8       10.71       13.54      0.99 o
  -1  -3   8       17.96       17.16      1.04 o
   0  -3   8        6.42        4.19      0.82 o
   1  -3   8       52.11       54.34      1.71 o
   2  -3   8      172.40      165.02      3.41 o
   3  -3   8       50.48       48.54      1.60 o
   4  -3   8      270.40      262.85      4.78 o
   5  -3   8        4.62        6.28      1.10 o
   6  -3   8        0.85        0.34      0.62 o
   7  -3   8       14.73       17.88      1.31 o
   8  -3   8        1.35        1.72      0.99 o
  -5  -2   8        0.91        1.69      0.83 o
  -4  -2   8       11.26        9.64      0.93 o
  -3  -2   8        0.00       -0.06      0.53 o
  -2  -2   8      102.33      100.15      2.47 o
  -1  -2   8      106.31       98.84      3.12 o
   0  -2   8       45.42       42.38      1.20 o
   1  -2   8      200.31      198.79      4.20 o
   2  -2   8        0.13       -0.45      0.45 o
   3  -2   8       46.21       51.03      1.87 o
   4  -2   8       47.35       46.42      1.50 o
   5  -2   8       95.92      100.75      2.39 o
   6  -2   8       12.98       12.07      1.07 o
   7  -2   8       34.63       33.49      1.61 o
   8  -2   8        1.59        0.93      0.68 o
  -6  -1   8        3.48        3.07      0.94 o
  -5  -1   8        3.71        1.86      0.83 o
  -4  -1   8       24.30       23.77      1.22 o
  -3  -1   8        4.71        4.01      0.68 o
  -2  -1   8       55.28       62.73      2.38 o
  -1  -1   8       92.14       91.47      2.45 o
   0  -1   8       15.61       14.17      0.74 o
   1  -1   8       34.64       31.13      0.99 o
   2  -1   8      106.25      102.45      2.04 o
   3  -1   8       97.22       98.00      2.24 o
   4  -1   8       85.72       82.71      1.99 o
   5  -1   8       12.01       12.16      0.83 o
   6  -1   8        0.27        0.49      0.55 o
   7  -1   8        0.42       -0.50      0.50 o
   8  -1   8        3.69        3.55      0.63 o
   9  -1   8        0.01       -0.52      0.89 o
  -6   0   8        2.70        2.22      0.83 o
  -5   0   8       64.52       60.11      2.28 o
  -4   0   8      103.85      103.85      3.05 o
  -3   0   8        1.78        0.68      0.71 o
  -2   0   8        2.13        1.57      0.50 o
  -1   0   8        8.17        5.26      0.56 o
   0   0   8       33.39       31.35      0.96 o
   1   0   8       10.87        9.67      0.56 o
   2   0   8       33.15       33.31      0.97 o
   3   0   8        4.93        4.73      0.44 o
   4   0   8        8.53        8.91      0.62 o
   5   0   8      104.32      101.18      2.47 o
   6   0   8        0.66        0.70      0.52 o
   7   0   8       60.96       52.96      1.76 o
   8   0   8        2.88        2.26      0.61 o
   9   0   8        6.94        7.07      1.37 o
  -6   1   8        0.07       -0.72      0.72 o
  -5   1   8        1.38        0.61      0.72 o
  -4   1   8       57.85       59.22      2.17 o
  -3   1   8      206.75      208.89      3.91 o
  -2   1   8        0.79        0.69      0.38 o
  -1   1   8      110.63      105.13      1.70 o
   0   1   8       22.02       25.91      0.87 o
   1   1   8        4.44        5.50      0.57 o
   2   1   8      508.98      486.93      5.84 o
   3   1   8       53.23       55.50      1.09 o
   4   1   8      172.84      161.07      4.05 o
   5   1   8       18.53       17.55      0.95 o
   6   1   8        4.70        4.79      0.59 o
   7   1   8        4.80        4.69      0.58 o
   8   1   8       11.09        9.69      0.94 o
   9   1   8        0.55        0.20      0.49 o
  -6   2   8       31.93       34.43      1.81 o
  -5   2   8        0.03        0.53      0.71 o
  -4   2   8       12.23       15.07      0.99 o
  -3   2   8        3.41        3.31      0.63 o
  -2   2   8        2.82        1.67      0.42 o
  -1   2   8       16.63       14.05      0.64 o
   0   2   8       26.19       21.43      0.79 o
   1   2   8       23.13       21.03      0.80 o
   2   2   8      295.52      285.39      3.67 o
   3   2   8       39.43       45.52      0.98 o
   4   2   8      193.73      195.90      2.66 o
   5   2   8      214.73      219.09      3.46 o
   6   2   8        9.11        8.55      0.63 o
   7   2   8       19.43       20.98      0.92 o
   8   2   8        7.94        7.55      0.64 o
   9   2   8        0.09       -0.21      0.42 o
  -6   3   8       10.75       12.53      1.28 o
  -5   3   8        2.81        2.30      0.72 o
  -4   3   8       19.45       17.89      1.83 o
  -3   3   8       19.93       18.14      1.36 o
  -2   3   8        0.20       -0.02      0.39 o
  -1   3   8       29.17       25.80      1.29 o
   0   3   8       29.70       26.15      0.87 o
   1   3   8       49.12       50.09      1.29 o
   2   3   8      184.78      171.05      2.43 o
   3   3   8       15.43       14.49      0.53 o
   4   3   8       14.33       15.13      0.54 o
   5   3   8        6.37        7.88      0.59 o
   6   3   8        1.23        1.16      0.41 o
   7   3   8       18.85       17.88      0.83 o
   8   3   8        5.97        5.29      0.57 o
   9   3   8       10.89       10.14      0.65 o
  10   3   8       13.38       15.15      0.90 o
  -6   4   8        0.00       -0.39      0.70 o
  -5   4   8        4.94        4.09      0.79 o
  -4   4   8        0.17       -0.35      0.55 o
  -3   4   8       45.39       43.87      1.55 o
  -2   4   8       45.09       44.22      1.46 o
  -1   4   8      137.35      138.64      2.33 o
   0   4   8      356.88      347.31      4.73 o
   1   4   8       85.17       91.75      1.71 o
   2   4   8      762.14      752.35     11.44 o
   3   4   8      145.68      142.47      1.95 o
   4   4   8       30.40       31.20      1.16 o
   5   4   8        7.22        5.63      0.53 o
   6   4   8        1.64        1.89      0.45 o
   7   4   8        0.01        0.41      0.38 o
   8   4   8       12.23       12.94      0.76 o
   9   4   8       25.64       26.18      0.96 o
  10   4   8        2.10        2.05      0.56 o
  -5   5   8        0.91        1.68      0.75 o
  -4   5   8        0.35        0.34      0.57 o
  -3   5   8       20.99       20.50      1.14 o
  -2   5   8        6.42        7.40      0.74 o
  -1   5   8      141.31      136.33      2.87 o
   0   5   8        9.07        9.16      0.60 o
   1   5   8       15.58       13.25      0.82 o
   2   5   8        4.86        4.23      0.48 o
   3   5   8       21.08       25.47      0.85 o
   4   5   8       78.89       72.09      1.32 o
   5   5   8       19.47       14.85      0.79 o
   6   5   8       25.40       23.35      0.99 o
   7   5   8        2.48        2.81      0.48 o
   8   5   8       87.63       91.94      2.28 o
   9   5   8       15.26       15.75      0.91 o
  10   5   8        4.58        5.11      0.81 o
  -5   6   8       10.43       10.48      1.05 o
  -4   6   8        5.77        6.16      0.83 o
  -3   6   8       54.58       56.99      1.86 o
  -2   6   8       21.57       23.52      1.14 o
  -1   6   8       71.07       64.84      1.84 o
   0   6   8      250.18      237.51      3.55 o
   1   6   8       56.66       54.67      1.29 o
   2   6   8       23.40       21.28      1.27 o
   3   6   8      104.29      103.88      1.74 o
   4   6   8       21.38       24.01      1.03 o
   5   6   8       79.66       77.16      1.89 o
   6   6   8       59.69       67.00      1.73 o
   7   6   8       35.99       32.30      1.28 o
   8   6   8       59.94       60.16      1.83 o
   9   6   8        1.24        0.36      0.51 o
  -5   7   8        3.71        3.94      0.87 o
  -4   7   8        2.93        2.23      0.74 o
  -3   7   8       43.46       42.38      1.67 o
  -2   7   8        1.42        0.75      0.56 o
  -1   7   8       39.12       36.94      1.45 o
   0   7   8        6.77        7.51      0.68 o
   1   7   8        0.02        0.64      0.42 o
   2   7   8       98.25       88.44      1.94 o
   3   7   8      261.10      249.53      5.18 o
   4   7   8        8.78       11.06      0.92 o
   5   7   8      116.10      116.22      3.65 o
   6   7   8       22.46       28.61      1.67 o
   7   7   8        2.05        2.40      0.81 o
   8   7   8        0.91        0.96      1.17 o
   9   7   8       10.29       11.34      0.98 o
  -4   8   8        1.10        0.15      0.69 o
  -3   8   8       11.09       12.08      1.43 o
  -2   8   8        1.10        2.09      1.06 o
  -1   8   8        4.86        4.66      0.78 o
   0   8   8       84.81       87.85      2.71 o
   1   8   8        1.94        1.74      0.57 o
   2   8   8       24.30       26.61      1.36 o
   3   8   8        0.13        0.34      0.48 o
   4   8   8       12.01       10.94      0.89 o
   5   8   8        1.23        1.56      0.71 o
   6   8   8      117.96      115.67      3.78 o
   7   8   8       11.96       13.66      1.31 o
   8   8   8       19.69       16.81      1.45 o
   9   8   8        4.09        3.95      1.12 o
  -4   9   8        3.56        1.96      0.85 o
  -3   9   8        0.28        0.42      0.84 o
  -2   9   8        7.60        6.62      1.27 o
  -1   9   8        0.87        0.31      0.66 o
   0   9   8      103.71       90.52      4.78 o
   1   9   8      112.28      104.69      7.26 o
   2   9   8       12.24       11.85      0.93 o
   3   9   8      161.75      166.90      3.51 o
   4   9   8        2.15        0.61      1.56 o
   5   9   8       61.08       60.37      2.50 o
   6   9   8        5.24        4.29      1.04 o
   7   9   8        0.63        0.34      0.88 o
   8   9   8       18.87       18.08      1.71 o
   9   9   8        5.97        4.81      1.17 o
  -3  10   8        0.20       -0.09      0.95 o
  -2  10   8        7.55        7.67      2.01 o
  -1  10   8        0.04        0.58      1.30 o
   0  10   8       17.29       22.14      1.70 o
   1  10   8       10.85       12.70      1.46 o
   2  10   8        0.90        0.31      0.91 o
   3  10   8       35.35       40.98      1.66 o
   4  10   8       25.29       23.57      2.18 o
   5  10   8        0.00        0.21      0.79 o
   6  10   8        1.22        0.19      0.85 o
   7  10   8        2.28        2.34      0.91 o
   8  10   8       16.69       19.43      1.74 o
  -2  11   8       19.57       19.97      2.84 o
  -1  11   8        0.42        0.64      1.49 o
   0  11   8       30.56       37.90      3.31 o
   1  11   8       15.54       15.75      2.33 o
   2  11   8        1.83        2.27      1.12 o
   3  11   8        3.77        1.45      1.85 o
   4  11   8        0.41       -0.37      0.84 o
   5  11   8        4.37        4.81      1.08 o
   6  11   8       22.12       26.43      1.77 o
   7  11   8        0.31        0.59      0.90 o
  -1  12   8        0.23        1.53      1.59 o
   0  12   8        4.67        6.07      2.09 o
   1  12   8       10.69       12.91      1.74 o
   2  12   8        2.84        3.45      1.68 o
   3  12   8        0.28       -1.41      1.58 o
   4  12   8        6.46        7.19      2.28 o
   5  12   8        0.47        0.45      0.91 o
   6  12   8       34.59       41.18      2.24 o
   1  13   8        1.34        1.50      1.41 o
   2  13   8        0.95       -1.39      1.82 o
   3  13   8        8.91        8.90      2.59 o
   4  13   8        3.79        1.85      2.19 o
  -1  -6   9        1.90        0.00      1.13 o
   0  -6   9        0.63       -0.49      0.82 o
   1  -6   9        4.10        5.72      1.95 o
   2  -6   9        5.75        9.45      2.05 o
   3  -6   9       16.49       21.56      2.66 o
   4  -6   9       14.59       13.73      2.30 o
  -3  -5   9        0.01       -0.28      1.03 o
  -2  -5   9       14.19       15.41      1.72 o
  -1  -5   9        0.77        1.30      1.05 o
   0  -5   9       11.83       15.08      2.22 o
   1  -5   9        3.30        3.48      1.11 o
   2  -5   9        1.25        0.93      1.37 o
   3  -5   9       10.38        5.97      1.80 o
   4  -5   9        4.39        5.01      2.45 o
   5  -5   9        0.54        1.63      1.47 o
  -4  -4   9        5.93        2.73      1.16 o
  -3  -4   9        0.77       -0.38      1.27 o
  -2  -4   9        4.68        5.27      1.26 o
  -1  -4   9        0.23        0.30      0.87 o
   0  -4   9        3.69        5.22      1.11 o
   1  -4   9        4.41        6.81      1.33 o
   2  -4   9        0.71        0.10      0.81 o
   3  -4   9        0.00        0.64      0.76 o
   4  -4   9       18.30       22.90      1.54 o
   5  -4   9        5.32        5.18      1.72 o
   6  -4   9        9.63       11.09      1.47 o
  -4  -3   9       30.33       31.97      1.61 o
  -3  -3   9        1.55        1.51      0.93 o
  -2  -3   9       38.38       45.93      2.44 o
  -1  -3   9        6.84        7.06      1.14 o
   0  -3   9        1.84        0.97      0.80 o
   1  -3   9        2.28        1.77      0.85 o
   2  -3   9        0.24        0.08      0.55 o
   3  -3   9       53.30       55.93      2.18 o
   4  -3   9      172.10      168.34      5.51 o
   5  -3   9        2.43        3.10      0.85 o
   6  -3   9       23.18       25.71      1.55 o
   7  -3   9        5.57        5.43      0.86 o
  -5  -2   9       12.81       15.76      1.42 o
  -4  -2   9        0.01        0.29      0.84 o
  -3  -2   9        0.13       -0.58      0.58 o
  -2  -2   9        2.99        3.15      0.86 o
  -1  -2   9        0.04       -0.20      0.59 o
   0  -2   9        1.77        0.90      0.74 o
   1  -2   9        0.55       -0.44      0.50 o
   2  -2   9        0.07       -0.16      0.51 o
   3  -2   9        4.85        3.73      1.24 o
   4  -2   9        6.26        5.49      0.94 o
   5  -2   9       21.06       19.71      1.28 o
   6  -2   9       23.29       24.22      1.41 o
   7  -2   9        3.16        3.48      0.75 o
   8  -2   9       16.65       17.53      1.15 o
  -5  -1   9       22.53       23.66      1.62 o
  -4  -1   9       10.43       13.82      1.29 o
  -3  -1   9        1.54        1.78      0.64 o
  -2  -1   9       41.54       37.89      1.50 o
  -1  -1   9       39.57       41.29      1.51 o
   0  -1   9        5.44        4.32      0.68 o
   1  -1   9      137.95      136.17      3.57 o
   2  -1   9      192.67      182.81      3.67 o
   3  -1   9        0.24       -0.16      0.48 o
   4  -1   9       83.38       82.35      2.49 o
   5  -1   9        0.32       -0.31      0.71 o
   6  -1   9       41.98       40.86      1.69 o
   7  -1   9        4.02        4.07      0.81 o
   8  -1   9        3.34        3.75      0.78 o
  -5   0   9        0.96        1.15      0.86 o
  -4   0   9        0.47        0.85      0.79 o
  -3   0   9        5.18        4.48      0.86 o
  -2   0   9        0.06       -0.48      0.48 o
  -1   0   9        1.33        1.95      0.60 o
   0   0   9        7.15        6.16      0.63 o
   1   0   9       28.50       31.87      1.09 o
   2   0   9      149.03      156.55      4.24 o
   3   0   9       29.80       28.73      1.17 o
   4   0   9       19.20       19.98      1.00 o
   5   0   9       16.16       17.00      1.11 o
   6   0   9        0.54       -0.17      0.52 o
   7   0   9        0.18        0.18      0.62 o
   8   0   9        2.04        0.95      0.62 o
   9   0   9        1.07        0.85      0.86 o
  -5   1   9       10.13       10.04      1.81 o
  -4   1   9       46.09       44.44      1.99 o
  -3   1   9       44.61       42.76      2.61 o
  -2   1   9        0.76        0.75      0.55 o
  -1   1   9      159.81      150.66      3.18 o
   0   1   9       66.36       63.72      1.48 o
   1   1   9      269.33      264.57      3.86 o
   2   1   9       84.05       86.89      1.72 o
   3   1   9      207.29      198.80      3.72 o
   4   1   9        0.18        0.47      0.45 o
   5   1   9       62.61       61.58      1.94 o
   6   1   9       23.27       21.63      1.16 o
   7   1   9       48.64       46.26      1.66 o
   8   1   9        0.34        0.05      0.73 o
   9   1   9       10.24       10.04      0.87 o
  -5   2   9        0.37        0.51      0.78 o
  -4   2   9       50.16       47.65      2.62 o
  -3   2   9       43.83       47.57      2.32 o
  -2   2   9       32.18       34.46      1.31 o
  -1   2   9       92.78       95.57      3.24 o
   0   2   9        0.40        0.61      0.39 o
   1   2   9       16.11       16.71      0.75 o
   2   2   9        0.06        0.01      0.34 o
   3   2   9       50.21       44.87      1.27 o
   4   2   9      105.76       97.04      2.17 o
   5   2   9       15.43       13.77      0.96 o
   6   2   9        2.27        2.16      0.58 o
   7   2   9       16.39       21.48      1.14 o
   8   2   9       10.02       10.78      0.88 o
   9   2   9        0.00       -0.04      0.50 o
  -5   3   9        2.33        1.51      1.17 o
  -4   3   9        4.08        3.52      0.90 o
  -3   3   9        7.98       10.48      0.97 o
  -2   3   9       12.71       13.09      0.78 o
  -1   3   9       55.13       59.92      1.77 o
   0   3   9        0.62        0.29      0.37 o
   1   3   9        6.66        6.27      0.54 o
   2   3   9       16.30       13.78      0.65 o
   3   3   9       12.85       11.76      0.71 o
   4   3   9      102.47       95.66      2.22 o
   5   3   9       75.11       72.44      1.85 o
   6   3   9       32.97       30.13      1.29 o
   7   3   9       14.43       18.47      1.13 o
   8   3   9       74.52       74.20      2.10 o
   9   3   9        6.57        7.07      0.74 o
  -5   4   9        1.72        1.71      0.91 o
  -4   4   9        4.78        5.67      0.83 o
  -3   4   9        1.45       -0.05      0.58 o
  -2   4   9        0.55       -0.49      0.49 o
  -1   4   9        6.10        4.69      0.68 o
   0   4   9       44.24       44.51      1.22 o
   1   4   9      211.63      205.31      3.14 o
   2   4   9      109.20      110.40      1.87 o
   3   4   9       11.05        9.91      0.70 o
   4   4   9        6.50        5.84      0.55 o
   5   4   9       30.43       28.48      1.19 o
   6   4   9        5.61        6.60      0.71 o
   7   4   9       11.87        9.91      0.82 o
   8   4   9       10.41       13.67      0.95 o
   9   4   9        0.02       -0.41      0.48 o
  -5   5   9        9.04        6.35      0.94 o
  -4   5   9       12.75       12.87      1.06 o
  -3   5   9       91.09       84.57      2.55 o
  -2   5   9       21.42       20.33      1.61 o
  -1   5   9      110.84      105.69      2.52 o
   0   5   9       43.26       45.07      1.24 o
   1   5   9       19.72       18.30      0.78 o
   2   5   9      419.67      399.76      5.38 o
   3   5   9      533.06      524.18     12.93 o
   4   5   9        7.73        8.75      0.70 o
   5   5   9      169.78      186.58      4.08 o
   6   5   9       22.50       27.45      1.27 o
   7   5   9       21.46       21.80      1.13 o
   8   5   9        0.50        1.25      0.58 o
   9   5   9        5.65        6.66      0.79 o
  -5   6   9        2.10        2.72      0.85 o
  -4   6   9        0.26        0.84      0.68 o
  -3   6   9       26.22       25.76      1.68 o
  -2   6   9        0.14       -0.04      0.64 o
  -1   6   9      161.31      162.05      3.40 o
   0   6   9      142.68      128.79      2.86 o
   1   6   9       21.60       23.01      0.89 o
   2   6   9      143.24      136.28      2.55 o
   3   6   9       10.95       10.37      1.02 o
   4   6   9       20.64       19.70      0.95 o
   5   6   9        5.30        6.56      0.78 o
   6   6   9        0.18        0.24      0.52 o
   7   6   9       11.91       10.97      0.88 o
   8   6   9        6.21        7.40      0.83 o
   9   6   9        3.87        3.52      0.66 o
  -4   7   9        2.60        2.61      0.79 o
  -3   7   9       15.63       15.19      1.64 o
  -2   7   9       10.39       11.86      1.64 o
  -1   7   9       85.93       83.10      2.27 o
   0   7   9      172.75      167.90      3.55 o
   1   7   9       29.31       28.97      1.37 o
   2   7   9        0.13       -0.53      0.53 o
   3   7   9        6.65        6.47      0.95 o
   4   7   9        1.00       -0.19      0.74 o
   5   7   9        1.01        0.89      0.64 o
   6   7   9        4.42        2.77      0.83 o
   7   7   9       11.69       11.77      0.95 o
   8   7   9       42.91       42.71      1.64 o
   9   7   9        1.27        0.44      0.60 o
  -4   8   9        0.41        0.46      0.77 o
  -3   8   9       21.36       23.68      1.35 o
  -2   8   9        4.41        3.89      0.97 o
  -1   8   9       38.15       41.68      1.82 o
   0   8   9       32.67       31.64      2.05 o
   1   8   9        0.39       -0.69      1.02 o
   2   8   9        0.26        0.45      0.58 o
   3   8   9        0.04       -0.08      0.55 o
   4   8   9       27.86       25.47      1.74 o
   5   8   9       12.53       14.02      1.36 o
   6   8   9        0.01       -0.72      1.21 o
   7   8   9        1.87        2.27      0.89 o
   8   8   9       31.33       33.52      1.55 o
   9   8   9       39.20       42.24      1.70 o
  -3   9   9       10.89       11.41      1.27 o
  -2   9   9        5.36        7.23      1.99 o
  -1   9   9        2.05       -0.16      0.82 o
   0   9   9        0.88        1.68      1.24 o
   1   9   9       14.09       13.39      2.01 o
   2   9   9        0.70        1.41      0.82 o
   3   9   9        3.06        3.22      0.86 o
   4   9   9        5.49        5.50      1.15 o
   5   9   9       27.08       28.94      1.93 o
   6   9   9       65.87       67.73      2.96 o
   7   9   9        1.49        0.16      0.88 o
   8   9   9       25.48       26.34      2.64 o
  -2  10   9        1.19        0.54      1.70 o
  -1  10   9        7.41       14.42      2.31 o
   0  10   9        3.60        3.54      1.62 o
   1  10   9        5.36        5.42      1.69 o
   2  10   9        0.13        0.13      1.21 o
   3  10   9       77.17       76.59      2.31 o
   4  10   9       30.04       31.04      1.77 o
   5  10   9       51.52       59.57      2.45 o
   6  10   9       78.64       85.85      3.52 o
   7  10   9        3.83        2.72      1.47 o
   8  10   9        0.00       -0.56      0.94 o
  -1  11   9        0.18       -1.46      1.46 o
   0  11   9        0.66        0.91      1.64 o
   1  11   9        7.64       10.46      2.16 o
   2  11   9        4.87        4.44      1.18 o
   3  11   9       52.56       52.55      4.17 o
   4  11   9        2.86        3.66      1.08 o
   5  11   9       13.58       14.63      1.97 o
   6  11   9        8.33        6.50      1.22 o
   7  11   9       11.29       11.70      1.41 o
   0  12   9       41.95       51.92      4.30 o
   1  12   9       17.30       21.05      1.99 o
   2  12   9        0.94        4.61      1.97 o
   3  12   9        3.18        4.51      1.88 o
   4  12   9        4.55        2.84      2.01 o
   5  12   9        2.39        1.32      2.04 o
   6  12   9        0.31       -0.09      0.96 o
   3  13   9       11.00       16.05      2.99 o
   4  13   9        3.40        3.36      2.12 o
  -1  -5  10        0.01        0.11      1.36 o
   0  -5  10        5.27        6.82      1.40 o
   1  -5  10        0.13        0.04      1.50 o
   2  -5  10        0.62        1.56      1.57 o
   3  -5  10       16.70       17.29      2.49 o
   4  -5  10       28.18       31.72      3.21 o
  -2  -4  10        0.76        1.10      1.10 o
  -1  -4  10        3.39        2.87      1.74 o
   0  -4  10        0.00        0.00      1.27 o
   1  -4  10       12.64       13.43      1.56 o
   2  -4  10        1.26        1.31      1.41 o
   3  -4  10       35.91       30.51      2.97 o
   4  -4  10       20.80       22.50      3.18 o
   5  -4  10        0.04       -0.15      0.82 o
  -3  -3  10        3.22        0.61      1.05 o
  -2  -3  10       59.41       71.73      3.18 o
  -1  -3  10        5.49        6.60      1.25 o
   0  -3  10       42.78       53.50      2.63 o
   1  -3  10       40.51       44.56      2.42 o
   2  -3  10        2.30       -0.80      0.80 o
   3  -3  10        2.39        0.94      0.94 o
   4  -3  10        0.20       -0.26      0.79 o
   5  -3  10        9.16        9.76      1.14 o
   6  -3  10        0.64        0.72      0.80 o
  -4  -2  10        0.02       -0.96      0.96 o
  -3  -2  10        8.63        8.16      1.34 o
  -2  -2  10        0.32        0.43      1.21 o
  -1  -2  10        2.15        1.67      0.92 o
   0  -2  10        0.99        2.15      0.89 o
   1  -2  10       46.37       47.79      4.01 o
   2  -2  10       26.07       27.94      2.33 o
   3  -2  10        0.90        2.59      0.82 o
   4  -2  10       33.99       30.74      1.66 o
   5  -2  10       12.93       11.59      1.13 o
   6  -2  10        6.54        4.99      0.96 o
   7  -2  10        5.91        4.79      0.97 o
  -4  -1  10       22.34       22.28      1.66 o
  -3  -1  10        9.00        9.81      1.10 o
  -2  -1  10        8.52        9.03      1.34 o
  -1  -1  10       16.97       15.48      1.45 o
   0  -1  10        1.40        2.64      0.94 o
   1  -1  10        5.50        6.27      1.10 o
   2  -1  10        0.02        0.02      0.56 o
   3  -1  10        3.76        3.79      0.67 o
   4  -1  10        3.68        4.43      0.89 o
   5  -1  10        9.81        9.20      1.31 o
   6  -1  10        6.76        6.96      0.97 o
   7  -1  10        0.40        0.14      0.79 o
   8  -1  10        0.00        0.35      0.72 o
  -4   0  10       30.39       32.23      1.85 o
  -3   0  10        2.96        2.79      0.74 o
  -2   0  10        9.82        8.74      1.09 o
  -1   0  10        5.01        5.94      0.88 o
   0   0  10        5.50        3.90      0.92 o
   1   0  10        7.23        7.13      0.88 o
   2   0  10       68.14       65.75      2.60 o
   3   0  10        0.06       -0.47      0.47 o
   4   0  10       52.16       50.64      1.96 o
   5   0  10       31.33       32.66      1.59 o
   6   0  10        1.20        1.71      0.71 o
   7   0  10       47.22       48.24      1.92 o
   8   0  10        4.77        3.95      0.82 o
  -4   1  10        0.23       -0.63      1.03 o
  -3   1  10        4.24        5.25      0.98 o
  -2   1  10        0.10       -0.48      0.63 o
  -1   1  10       21.56       21.27      1.17 o
   0   1  10        0.53        0.55      0.59 o
   1   1  10        0.09       -0.49      0.49 o
   2   1  10       41.97       42.51      2.06 o
   3   1  10        9.55        8.93      0.79 o
   4   1  10      188.25      182.13      4.20 o
   5   1  10       17.78       16.06      1.76 o
   6   1  10        5.98        5.00      1.18 o
   7   1  10        0.11        0.02      1.00 o
   8   1  10        1.88        2.97      0.76 o
  -5   2  10        0.28        0.15      1.05 o
  -4   2  10        0.63        0.19      0.80 o
  -3   2  10       13.89       14.20      1.28 o
  -2   2  10       10.66        9.00      1.07 o
  -1   2  10       70.63       71.09      2.07 o
   0   2  10        6.09        5.35      0.70 o
   1   2  10      220.64      226.73      3.82 o
   2   2  10       54.63       52.06      1.68 o
   3   2  10        9.89       10.26      0.83 o
   4   2  10        0.04       -0.30      0.44 o
   5   2  10       21.19       23.09      1.28 o
   6   2  10       11.10       12.00      0.96 o
   7   2  10       13.96       15.71      1.11 o
   8   2  10        2.45        1.89      0.93 o
   9   2  10        0.42        0.06      0.56 o
  -5   3  10        4.33        5.73      1.09 o
  -4   3  10        0.24       -0.30      0.74 o
  -3   3  10        4.47        5.85      1.03 o
  -2   3  10        3.23        2.70      0.82 o
  -1   3  10       25.48       23.45      1.20 o
   0   3  10        0.26       -0.36      0.50 o
   1   3  10       93.59       91.79      2.03 o
   2   3  10      211.89      221.44      4.16 o
   3   3  10       95.57       95.40      2.27 o
   4   3  10        3.18        1.77      0.54 o
   5   3  10        1.52        2.26      0.68 o
   6   3  10        0.15       -0.48      0.48 o
   7   3  10        4.64        4.60      0.78 o
   8   3  10       20.73       19.33      1.19 o
   9   3  10        0.03       -0.01      0.55 o
  -4   4  10        2.22        3.10      0.94 o
  -3   4  10        0.10       -0.12      0.82 o
  -2   4  10        2.27        3.30      0.70 o
  -1   4  10       51.51       50.03      1.94 o
   0   4  10       63.04       61.59      1.86 o
   1   4  10        8.94        8.32      0.69 o
   2   4  10      123.53      128.89      2.81 o
   3   4  10       25.33       22.79      1.21 o
   4   4  10       13.07       15.98      0.91 o
   5   4  10        0.04       -0.32      0.56 o
   6   4  10        6.65        7.77      0.84 o
   7   4  10       13.78       16.46      1.10 o
   8   4  10       23.94       27.32      1.37 o
   9   4  10        0.08       -0.30      0.54 o
  -4   5  10        0.98        0.40      0.87 o
  -3   5  10       40.63       43.74      1.73 o
  -2   5  10        2.07        1.14      0.80 o
  -1   5  10      203.08      201.90      4.06 o
   0   5  10       30.50       31.92      1.64 o
   1   5  10        4.17        3.28      0.57 o
   2   5  10      141.49      134.59      3.43 o
   3   5  10      119.30      107.52      2.47 o
   4   5  10       60.29       56.37      1.67 o
   5   5  10       85.67       84.53      2.45 o
   6   5  10        4.82        3.92      0.72 o
   7   5  10       62.79       64.13      2.21 o
   8   5  10       14.34       15.57      1.08 o
   9   5  10        4.54        5.04      0.74 o
  -4   6  10       20.40       23.98      1.86 o
  -3   6  10       23.57       23.58      1.52 o
  -2   6  10        9.75        9.80      1.34 o
  -1   6  10        7.12       10.07      0.95 o
   0   6  10       17.76       16.20      1.18 o
   1   6  10       87.98       80.47      2.42 o
   2   6  10        1.09        1.17      0.60 o
   3   6  10       11.71       10.59      0.84 o
   4   6  10       11.08        9.46      0.78 o
   5   6  10        8.62        9.10      1.19 o
   6   6  10       39.87       43.69      1.69 o
   7   6  10        6.55        5.01      0.78 o
   8   6  10       37.45       40.35      2.32 o
   9   6  10        9.28        9.92      0.99 o
  -4   7  10        1.45        2.56      0.92 o
  -3   7  10        0.89        1.37      0.84 o
  -2   7  10        0.24        0.64      1.31 o
  -1   7  10        3.93        3.25      0.92 o
   0   7  10       32.64       29.47      3.38 o
   1   7  10        9.75       10.08      1.17 o
   2   7  10       35.84       38.27      1.46 o
   3   7  10       49.55       54.87      1.72 o
   4   7  10       20.03       18.84      1.19 o
   5   7  10      126.66      127.21      5.12 o
   6   7  10       10.06       10.15      0.97 o
   7   7  10       10.77       10.15      0.97 o
   8   7  10        3.04        2.90      0.80 o
   9   7  10        7.02        7.79      0.95 o
  -3   8  10        4.44        3.84      0.99 o
  -2   8  10        0.02       -1.24      1.24 o
  -1   8  10        1.90        1.16      0.88 o
   0   8  10       23.68       22.25      1.71 o
   1   8  10        3.60        3.81      0.99 o
   2   8  10       34.32       37.28      1.66 o
   3   8  10       40.81       40.86      1.53 o
   4   8  10        0.48        0.02      0.62 o
   5   8  10       16.73       19.38      1.63 o
   6   8  10       31.94       33.55      1.61 o
   7   8  10       22.07       21.82      1.31 o
   8   8  10        0.07        0.03      0.75 o
   9   8  10        0.00       -0.59      0.67 o
  -2   9  10        4.79        5.23      1.88 o
  -1   9  10        2.66        1.05      1.43 o
   0   9  10       15.61       17.97      1.64 o
   1   9  10        6.55        6.54      1.18 o
   2   9  10       23.06       19.32      1.55 o
   3   9  10      126.86      126.64      3.55 o
   4   9  10        3.30        3.19      1.15 o
   5   9  10       60.97       62.33      2.90 o
   6   9  10        2.42        2.80      1.13 o
   7   9  10        0.04       -0.61      0.61 o
   8   9  10       42.76       45.88      1.93 o
  -2  10  10        2.00        0.22      1.56 o
  -1  10  10        4.43        7.99      2.04 o
   0  10  10       34.88       39.70      2.31 o
   1  10  10        5.90        9.44      1.36 o
   2  10  10        6.91       10.34      1.98 o
   4  10  10        0.02       -0.85      0.85 o
   5  10  10       32.40       34.02      2.25 o
   6  10  10        6.69        5.75      1.34 o
   7  10  10       14.55       15.55      1.88 o
   8  10  10        7.12        8.36      2.70 o
  -1  11  10        9.18       13.23      2.61 o
   0  11  10       34.22       39.71      3.76 o
   1  11  10        5.02        2.47      1.71 o
   2  11  10        0.47        1.91      1.58 o
   4  11  10        0.02        0.24      1.50 o
   5  11  10       10.15       11.18      1.74 o
   6  11  10       20.82       23.76      2.09 o
   7  11  10        4.95        4.69      1.34 o
   1  12  10        0.00        0.45      1.87 o
   5  12  10        2.75        1.87      1.63 o
   0  -4  11        1.37       -0.39      1.05 o
   1  -4  11        1.90        2.66      1.62 o
   2  -4  11        7.87        6.71      2.01 o
   3  -4  11       19.09       17.31      2.56 o
   4  -4  11       12.31        7.99      1.99 o
  -2  -3  11        0.14       -0.12      1.01 o
  -1  -3  11        0.10        1.70      1.49 o
   0  -3  11        0.27        0.97      1.08 o
   1  -3  11        0.01       -0.43      0.95 o
   2  -3  11        0.01       -0.68      1.34 o
   3  -3  11        4.54        2.69      1.52 o
   4  -3  11        3.45        3.82      1.25 o
   5  -3  11        0.18       -0.38      0.90 o
  -2  -2  11        8.53       11.78      2.23 o
  -1  -2  11        0.71       -0.93      1.22 o
   0  -2  11        4.69        4.88      1.20 o
   1  -2  11       38.83       42.17      2.46 o
   2  -2  11       25.57       31.23      3.27 o
   3  -2  11        6.48        9.55      1.40 o
   4  -2  11        5.17        7.75      1.16 o
   5  -2  11        1.10        1.08      0.85 o
   6  -2  11        0.01        0.41      0.81 o
  -3  -1  11        0.33        1.24      1.49 o
  -2  -1  11        6.34        6.43      1.85 o
  -1  -1  11        0.91        0.73      1.24 o
   0  -1  11        0.77       -0.25      1.11 o
   1  -1  11       38.40       42.18      3.52 o
   2  -1  11        3.67        5.49      1.16 o
   3  -1  11       11.34       13.08      1.86 o
   4  -1  11       14.06       13.31      1.23 o
   5  -1  11        4.33        2.93      0.87 o
   6  -1  11        6.45        5.68      1.00 o
   7  -1  11        3.37        4.21      0.98 o
  -3   0  11        2.04        3.89      1.56 o
  -2   0  11        7.73       13.99      2.17 o
  -1   0  11        8.54        8.59      1.29 o
   0   0  11        0.04       -0.06      1.05 o
   1   0  11       17.28       18.28      1.59 o
   2   0  11        9.52        9.94      1.06 o
   3   0  11        1.25        0.04      0.66 o
   4   0  11        1.42        2.95      1.21 o
   5   0  11        1.15        1.93      0.77 o
   6   0  11        4.24        2.18      0.80 o
   7   0  11        3.51        2.85      0.89 o
   8   0  11        1.25        0.19      1.15 o
  -4   1  11        1.66       -0.02      1.03 o
  -3   1  11        6.74        7.99      1.38 o
  -2   1  11       10.12       10.80      2.06 o
  -1   1  11       62.28       60.90      2.76 o
   0   1  11        4.98        5.54      1.09 o
   1   1  11      137.89      138.18      5.32 o
   2   1  11       24.54       27.80      1.33 o
   3   1  11        3.91        4.52      0.73 o
   4   1  11       12.39       10.65      1.71 o
   5   1  11       46.38       43.84      1.84 o
   6   1  11        1.15        0.59      0.69 o
   7   1  11       31.59       34.82      1.71 o
   8   1  11        1.99        1.83      0.77 o
  -4   2  11        3.05        1.66      1.12 o
  -3   2  11        0.02        0.33      0.89 o
  -2   2  11       24.25       27.50      1.99 o
  -1   2  11        4.88        6.94      1.21 o
   0   2  11       18.90       15.77      1.45 o
   1   2  11        6.15        6.53      1.69 o
   2   2  11       11.23        9.78      0.87 o
   3   2  11      136.66      131.16      2.94 o
   4   2  11       69.51       63.17      2.19 o
   5   2  11       13.26       11.59      1.05 o
   6   2  11        1.65        2.87      0.76 o
   7   2  11        2.06        1.73      0.79 o
   8   2  11       16.71       16.39      1.22 o
  -4   3  11        4.16        6.63      1.34 o
  -3   3  11        0.05        0.21      1.01 o
  -2   3  11        3.42        3.87      1.11 o
  -1   3  11       11.99       10.60      1.10 o
   0   3  11       38.75       39.48      2.46 o
   1   3  11       32.58       30.79      1.86 o
   2   3  11       22.37       21.41      1.15 o
   3   3  11       31.75       32.92      1.36 o
   4   3  11        1.12        0.64      0.66 o
   5   3  11       56.88       58.19      2.08 o
   6   3  11        0.05       -0.53      0.56 o
   7   3  11       39.34       40.09      1.76 o
   8   3  11        3.45        3.32      0.81 o
   9   3  11        1.88       -0.46      1.00 o
  -4   4  11       10.51       11.81      1.63 o
  -3   4  11        6.20        6.56      2.03 o
  -2   4  11       10.21       11.41      1.47 o
  -1   4  11        7.20        7.55      1.15 o
   0   4  11        0.41        0.88      0.86 o
   1   4  11       53.76       51.18      2.36 o
   2   4  11      108.43      109.08      2.62 o
   3   4  11       17.85       18.91      1.06 o
   4   4  11        9.36        8.85      0.96 o
   5   4  11       32.06       35.22      2.16 o
   6   4  11        0.01        0.03      0.60 o
   7   4  11        7.47        8.84      1.53 o
   8   4  11        0.07       -0.46      0.65 o
   9   4  11        0.01        0.69      0.64 o
  -3   5  11        0.08       -0.15      0.98 o
  -2   5  11        0.96        1.36      1.02 o
  -1   5  11       25.09       24.64      1.85 o
   0   5  11       36.47       35.83      2.07 o
   1   5  11        0.13       -0.52      0.69 o
   2   5  11       50.11       50.11      1.79 o
   3   5  11       28.30       25.62      1.19 o
   4   5  11       22.57       19.01      1.24 o
   5   5  11       61.36       62.47      2.16 o
   6   5  11        6.12        5.79      0.84 o
   7   5  11        1.60        2.80      0.79 o
   8   5  11        2.43        1.71      0.75 o
   9   5  11        5.35        4.26      0.80 o
  -3   6  11       15.20       15.62      1.76 o
  -2   6  11        3.11        3.18      1.65 o
  -1   6  11      136.05      139.95      4.53 o
   0   6  11       35.59       37.66      2.10 o
   1   6  11       19.53       20.50      1.71 o
   2   6  11       14.66       15.29      1.03 o
   3   6  11        1.88        1.25      0.57 o
   4   6  11       20.71       21.68      1.34 o
   5   6  11        0.16        0.00      0.70 o
   6   6  11        6.63        5.90      0.92 o
   7   6  11       24.18       25.79      1.42 o
   8   6  11       36.03       38.69      1.73 o
   9   6  11        1.44        1.21      0.71 o
  -3   7  11        0.80       -0.08      0.96 o
  -2   7  11        1.87        2.29      1.55 o
  -1   7  11        1.86        0.13      1.41 o
   0   7  11       29.70       34.06      2.09 o
   1   7  11        2.38        2.15      0.88 o
   2   7  11       22.68       28.09      1.49 o
   3   7  11       20.68       23.75      1.21 o
   4   7  11       10.00        7.94      1.23 o
   5   7  11        2.33        2.17      0.81 o
   6   7  11       16.46       14.39      1.16 o
   7   7  11       32.66       36.83      1.69 o
   8   7  11       14.13       16.11      1.23 o
  -2   8  11        1.26        0.90      1.56 o
  -1   8  11       13.16       17.67      2.62 o
   0   8  11        0.23        0.31      0.92 o
   1   8  11        1.00       -0.73      0.73 o
   2   8  11        0.00        0.69      0.82 o
   3   8  11        0.73       -0.56      0.56 o
   4   8  11        2.66        1.91      0.80 o
   5   8  11       32.62       34.65      1.74 o
   6   8  11        8.82        9.76      1.74 o
   7   8  11        5.99        6.40      0.94 o
   8   8  11       18.46       19.85      2.38 o
  -2   9  11        1.20        1.32      1.72 o
  -1   9  11        3.42        2.44      1.65 o
   0   9  11       10.93       15.31      1.61 o
   1   9  11        7.18        7.28      1.25 o
   2   9  11        4.47        5.43      1.29 o
   3   9  11        7.26        6.08      1.16 o
   4   9  11        0.01        0.01      0.71 o
   5   9  11       44.75       44.68      2.00 o
   6   9  11       56.92       53.44      2.72 o
   7   9  11        0.26        0.10      0.70 o
   8   9  11        2.89        2.58      0.87 o
  -1  10  11        0.27        0.81      1.69 o
   0  10  11        1.81        0.04      1.80 o
   1  10  11        4.60        5.24      1.23 o
   2  10  11        7.68        7.77      1.29 o
   3  10  11       38.98       38.45      3.02 o
   4  10  11        0.16        0.78      0.94 o
   5  10  11       33.56       29.84      2.87 o
   6  10  11       13.71       14.66      1.31 o
   7  10  11        4.80        5.67      0.99 o
   0  11  11       16.61       22.17      3.19 o
   1  11  11        6.02        6.72      1.39 o
   2  11  11        4.44        2.10      1.50 o
   3  11  11       11.24       10.34      1.92 o
   5  11  11        1.00        3.72      1.76 o
   6  11  11        0.08       -0.39      1.07 o
   2  12  11        3.04        3.60      1.63 o
   1  -3  12        8.56        9.02      2.31 o
   2  -3  12        0.16       -1.39      1.39 o
   3  -3  12        0.30       -0.41      1.42 o
  -1  -2  12        0.01       -0.79      1.55 o
   0  -2  12        2.20        2.74      1.55 o
   1  -2  12        0.00        0.63      1.05 o
   2  -2  12        4.82        4.77      1.87 o
   3  -2  12        0.65        1.81      1.47 o
   4  -2  12        2.57        2.55      1.54 o
   5  -2  12        2.41        1.94      1.06 o
  -1  -1  12       10.65       12.39      2.35 o
   0  -1  12       18.40       19.32      1.82 o
   1  -1  12        4.88        5.39      1.30 o
   2  -1  12       14.75       18.82      2.44 o
   3  -1  12        0.80        0.73      1.35 o
   4  -1  12       22.07       24.25      1.98 o
   5  -1  12        2.58        3.94      1.00 o
   6  -1  12        3.76        3.83      1.02 o
  -2   0  12        0.75       -0.47      1.49 o
  -1   0  12        0.07       -0.73      1.25 o
   0   0  12        0.67        0.43      0.95 o
   1   0  12        4.30        4.83      1.21 o
   2   0  12        1.29        3.04      1.42 o
   3   0  12       29.32       31.74      2.59 o
   4   0  12       28.25       28.54      1.69 o
   5   0  12        2.93        2.77      0.92 o
   6   0  12        5.11        8.40      1.14 o
   7   0  12       11.53       13.16      1.31 o
  -2   1  12        2.17        3.51      1.75 o
  -1   1  12        3.75        3.39      1.71 o
   0   1  12        4.67        2.78      1.04 o
   1   1  12       56.38       58.75      2.74 o
   2   1  12        6.41        8.05      1.26 o
   3   1  12        3.06        3.71      1.07 o
   4   1  12        0.45        1.11      0.81 o
   5   1  12        0.01       -0.63      0.63 o
   6   1  12        1.02        0.62      0.91 o
   7   1  12        0.00       -0.79      0.79 o
  -3   2  12        0.01       -0.40      1.29 o
  -2   2  12        0.06        1.94      1.64 o
  -1   2  12        1.52        2.29      1.51 o
   0   2  12        5.93        6.63      2.70 o
   1   2  12       85.76       89.04      3.41 o
   2   2  12       74.01       79.62      3.19 o
   3   2  12        7.96        5.29      1.20 o
   4   2  12        0.39        0.04      0.71 o
   5   2  12        8.75       10.46      1.12 o
   6   2  12        1.56        1.25      0.77 o
   7   2  12        2.20        0.40      0.83 o
   8   2  12        0.15        0.50      0.78 o
  -3   3  12        0.87        0.86      1.66 o
  -2   3  12        9.08        6.53      2.02 o
  -1   3  12       19.80       22.60      2.66 o
   0   3  12        0.01       -0.58      0.79 o
   1   3  12        3.14        2.91      0.99 o
   2   3  12       10.07       14.03      1.41 o
   3   3  12        5.38        6.57      0.83 o
   4   3  12       14.71       16.08      1.27 o
   5   3  12        2.74        2.74      0.82 o
   6   3  12        2.23        2.50      0.80 o
   7   3  12       12.80       12.70      1.33 o
   8   3  12        6.07        6.92      0.99 o
  -3   4  12        0.07       -0.58      1.54 o
  -2   4  12       24.72       29.53      3.07 o
  -1   4  12       47.43       49.02      3.71 o
   0   4  12       16.61       14.72      1.51 o
   1   4  12        1.36        1.94      0.91 o
   2   4  12        1.86        0.96      1.55 o
   3   4  12        5.48        5.02      0.76 o
   4   4  12        0.17       -0.58      0.75 o
   5   4  12        6.15        4.04      0.89 o
   6   4  12        0.37        0.01      0.66 o
   7   4  12       21.09       21.20      1.86 o
   8   4  12        3.11        3.39      0.85 o
  -3   5  12        9.11       12.08      2.38 o
  -2   5  12        0.01       -0.26      1.44 o
  -1   5  12       27.66       32.20      3.11 o
   0   5  12       13.63       15.41      3.34 o
   1   5  12        1.86        1.76      1.29 o
   2   5  12        0.02       -0.70      0.70 o
   3   5  12        6.69        6.86      0.83 o
   4   5  12       24.45       24.05      1.48 o
   5   5  12       52.16       52.51      2.10 o
   6   5  12       16.61       16.54      1.24 o
   7   5  12       59.86       62.93      2.44 o
   8   5  12        4.80        6.34      0.99 o
  -2   6  12       10.30       11.11      2.24 o
  -1   6  12        4.65        3.71      1.69 o
   0   6  12       29.53       30.47      2.03 o
   1   6  12       11.47       11.34      1.37 o
   2   6  12       14.49       14.59      1.45 o
   3   6  12       30.19       25.73      1.30 o
   4   6  12       13.53       15.29      1.26 o
   5   6  12        0.36       -0.71      0.71 o
   6   6  12        4.91        2.16      0.80 o
   7   6  12        1.34        0.84      0.75 o
   8   6  12       16.42       18.20      1.33 o
  -2   7  12        3.14        5.61      1.94 o
  -1   7  12        2.33        1.19      1.59 o
   0   7  12        1.49        2.34      1.05 o
   1   7  12        0.01       -0.25      1.14 o
   2   7  12       18.95       17.62      1.63 o
   3   7  12       68.22       68.76      2.93 o
   4   7  12       16.25       13.91      1.26 o
   5   7  12      138.08      137.34      3.71 o
   6   7  12        9.58        8.54      1.09 o
   7   7  12        4.47        3.22      0.88 o
   8   7  12        0.45       -0.08      0.78 o
  -1   8  12        0.03        0.24      1.58 o
   0   8  12        1.72        1.15      1.11 o
   1   8  12        0.46        0.52      0.92 o
   2   8  12       20.23       20.01      2.96 o
   3   8  12       15.72       15.66      2.03 o
   4   8  12        0.84       -0.12      0.71 o
   5   8  12        9.29       11.54      1.41 o
   6   8  12       11.87       15.74      1.32 o
   7   8  12       20.34       22.68      1.47 o
   8   8  12        6.94        6.05      1.08 o
  -1   9  12       15.92       16.46      2.69 o
   0   9  12       43.29       57.55      4.47 o
   1   9  12        0.44        0.98      0.98 o
   2   9  12       24.52       27.10      5.42 o
   3   9  12        4.94        2.89      1.39 o
   4   9  12        0.74        1.24      0.99 o
   5   9  12        0.06       -0.32      0.84 o
   6   9  12        0.93        1.22      0.99 o
   7   9  12        0.03        0.58      0.75 o
   0  10  12       10.10        8.12      2.44 o
   1  10  12        1.92        0.73      1.03 o
   2  10  12        0.92       -0.80      1.16 o
   3  10  12        0.19        0.88      1.30 o
   4  10  12        1.79        1.39      1.31 o
   5  10  12       26.35       22.68      1.85 o
   6  10  12        6.72        6.26      1.27 o
   7  10  12        7.65        3.68      1.52 o
   1  11  12        0.60        0.32      1.07 o
   2  11  12        0.74        2.53      1.49 o
   3  11  12        0.32       -0.79      1.20 o
   4  11  12        1.41       -1.03      1.03 o
   5  11  12        3.86        5.33      1.60 o
   1  -1  13       12.47        9.12      2.35 o
   2  -1  13        0.00       -0.19      1.42 o
   3  -1  13        4.00        3.78      1.90 o
   4  -1  13        1.01        0.50      1.56 o
   0   0  13       41.78       47.90      3.88 o
   1   0  13       23.15       28.07      3.15 o
   2   0  13        4.64        5.45      1.88 o
   3   0  13        7.36        5.18      1.72 o
   4   0  13        0.05        0.13      1.30 o
   5   0  13        0.01       -0.97      0.97 o
  -1   1  13        0.14       -0.11      1.61 o
   0   1  13        0.06       -0.69      0.98 o
   1   1  13        0.38        0.05      1.00 o
   2   1  13        2.19        1.10      1.38 o
   3   1  13        2.07        4.72      1.66 o
   4   1  13        1.24        0.62      0.97 o
   5   1  13        0.60        0.28      0.82 o
   6   1  13        2.95        3.98      1.03 o
  -1   2  13       13.93       11.50      2.38 o
   0   2  13        4.82        8.13      1.41 o
   1   2  13       16.74       14.81      1.69 o
   2   2  13       16.97       14.91      1.56 o
   3   2  13        0.40       -0.47      1.25 o
   4   2  13        9.05        7.61      1.33 o
   5   2  13        1.03       -0.70      0.70 o
   6   2  13       11.00       11.13      1.23 o
   7   2  13        0.47        1.78      0.96 o
  -1   3  13        1.40        0.71      1.55 o
   0   3  13        9.69        6.91      1.34 o
   1   3  13       12.40       11.77      1.54 o
   2   3  13        0.59       -0.57      0.93 o
   3   3  13        4.09        1.87      1.35 o
   4   3  13        0.21        1.10      0.84 o
   5   3  13       37.05       35.38      1.85 o
   6   3  13        0.04       -0.22      0.76 o
   7   3  13       27.84       30.30      1.75 o
  -1   4  13        4.61        3.42      1.78 o
   0   4  13        6.22        5.02      1.29 o
   1   4  13        0.03        0.09      0.90 o
   2   4  13       15.94       16.37      1.62 o
   3   4  13        0.83        1.00      1.35 o
   4   4  13       50.73       55.50      2.53 o
   5   4  13        2.55        2.87      0.91 o
   6   4  13        7.69        9.08      1.76 o
   7   4  13        0.01        0.43      0.83 o
  -1   5  13       37.35       36.55      3.42 o
   0   5  13        5.98        4.61      1.25 o
   1   5  13       22.42       22.53      1.85 o
   2   5  13       16.82       17.22      1.67 o
   3   5  13        2.25        1.09      1.31 o
   4   5  13       11.64       13.80      1.29 o
   5   5  13        1.86        2.14      1.05 o
   6   5  13        4.12        4.60      0.96 o
   7   5  13        8.57        9.19      1.68 o
  -1   6  13        2.38        4.72      1.87 o
   0   6  13        0.70       -0.57      0.98 o
   1   6  13        3.54        3.96      1.16 o
   2   6  13        3.84        3.18      1.13 o
   3   6  13        6.98        7.52      1.77 o
   4   6  13        1.33       -0.07      0.77 o
   5   6  13        5.06        6.61      1.11 o
   6   6  13       10.34       14.23      1.28 o
   7   6  13       11.99        9.89      1.90 o
  -1   7  13        0.69        1.29      1.75 o
   0   7  13       10.73       14.14      2.48 o
   1   7  13        2.87        4.07      1.14 o
   2   7  13       17.90       16.69      1.98 o
   3   7  13        2.69        1.27      1.24 o
   4   7  13        0.43       -0.05      0.91 o
   5   7  13       12.67       14.39      1.38 o
   6   7  13        0.00        0.81      0.80 o
   7   7  13       19.37       18.89      1.42 o
   0   8  13        3.75        3.53      1.92 o
   1   8  13        3.26        2.86      1.18 o
   2   8  13        8.77        6.37      1.34 o
   3   8  13        9.91        9.97      1.93 o
   4   8  13       20.67       23.89      1.90 o
   5   8  13       39.33       43.98      2.13 o
   6   8  13        8.49        7.71      1.12 o
   7   8  13        0.04        0.34      0.80 o
   0   9  13        0.16       -0.84      1.61 o
   1   9  13        1.82        1.34      1.10 o
   2   9  13        3.31        3.36      1.69 o
   3   9  13        0.01       -1.12      1.12 o
   4   9  13        6.67        6.03      1.72 o
   5   9  13        9.96       10.73      1.50 o
   6   9  13        3.55        3.63      0.98 o
   2  10  13        7.35        6.69      1.86 o
   3  10  13       12.09       13.94      2.17 o
   4  10  13        0.26        0.10      1.17 o
   5  10  13        7.89       10.97      2.07 o
   1   1  14       12.03        7.61      2.18 o
   2   1  14       27.27       32.24      3.33 o
   3   1  14        0.71        0.62      1.65 o
   4   1  14        8.70       12.09      2.22 o
   1   2  14        0.43        1.30      1.48 o
   2   2  14        1.26        3.52      1.65 o
   3   2  14        0.52        0.88      1.52 o
   4   2  14        2.77        4.38      1.81 o
   5   2  14        1.87        0.54      1.11 o
   0   3  14        7.88        8.20      2.14 o
   1   3  14        0.25        1.35      1.15 o
   2   3  14        1.09        3.08      1.71 o
   3   3  14        1.86        0.84      1.50 o
   4   3  14        2.43        1.95      1.67 o
   5   3  14        1.19       -0.93      0.93 o
   6   3  14        0.02        0.08      0.87 o
   0   4  14        0.46        3.00      1.70 o
   1   4  14        2.19        3.86      1.73 o
   2   4  14        0.45       -1.13      1.29 o
   3   4  14        0.00       -1.12      1.12 o
   4   4  14        6.48        5.17      1.73 o
   5   4  14        1.11        1.86      1.08 o
   6   4  14       24.89       26.13      1.71 o
   0   5  14        0.12       -0.26      1.61 o
   1   5  14        0.11        0.04      0.97 o
   2   5  14        0.07       -1.20      1.20 o
   3   5  14        2.76        2.51      1.60 o
   4   5  14        6.38        4.49      1.73 o
   5   5  14        1.12        0.71      0.88 o
   6   5  14        1.55        0.81      0.84 o
   0   6  14        0.52       -0.89      1.59 o
   1   6  14        4.05        3.74      1.30 o
   2   6  14       22.63       22.42      2.77 o
   3   6  14        0.08       -0.08      1.38 o
   4   6  14       29.62       34.90      3.07 o
   5   6  14       14.37       17.55      3.20 o
   6   6  14        3.10        2.09      0.95 o
   1   7  14        1.68        1.89      1.16 o
   2   7  14        0.77       -0.86      1.37 o
   3   7  14        3.11        1.23      1.52 o
   4   7  14        3.24        2.59      1.67 o
   5   7  14       30.37       30.58      2.78 o
   6   7  14        5.66        6.47      1.11 o
   1   8  14        0.52       -0.31      1.08 o
   2   8  14       17.32       19.90      2.68 o
   3   8  14        0.02       -0.34      1.29 o
   4   8  14        0.96        2.89      1.62 o
   5   8  14        3.48        4.95      1.28 o
   6   8  14        0.05        0.07      0.86 o
   3   9  14        3.59        5.70      1.94 o
   4   9  14        0.02        0.01      1.32 o
   5   9  14        0.33       -0.58      1.43 o
   3   5  15        1.63        2.94      1.68 o
   4   5  15        2.37        4.14      1.73 o
   3   6  15        2.03        2.89      1.60 o
   4   6  15        5.26        4.93      1.90 o
 
